# Supplementary material for: FARE-CAFE: a database of functional and regulatory elements of cancer-associated fusion events
Source: Database (Oxford). 2015 Sep 16;2015:bav086. doi: 10.1093/database/bav086 (PMC4684693; doi:10.1093/database/bav086)
Supplement: Supplementary Data [file supp_bav086_suppl_data.zip]

Archive with 4 entries (4 files):
- Supplementary Table S2.xls
- Supplementary Table S3.xls
- Supplementary Table S4.xls
- Supplementary Table S1.doc
