# Supplementary material for: FARE-CAFE: a database of functional and regulatory elements of cancer-associated fusion events
Source: Database (Oxford). 2015 Sep 16;2015:bav086. doi: 10.1093/database/bav086 (PMC4684693; doi:10.1093/database/bav086)
Supplement: Supplementary Data [file supp_bav086_suppl_data.zip › Supplementary Table S2.xls]

## Sheet: Sheet1
Fusion gene	Cancer_type	FP TFs	Missing _ TR_ on 3' partner gene
BCL10-IGH	Mucosa-associated lymphoid tissue Lymphoma	RB1,RBL2,ZNF263,E2F4,P53,ESTROGEN RECEPTOR ALPHA, ETS1,EGR1,FOS,GATA2,TFAP2C,STAT1,ESR1,ESR2,CTCF,CEBPA,FOXA1	USF1
BCL2-IGH	Diffuse large B-cell lymphoma	MITF,STAT1,RB1,RBL2,E2F4,ETS1,EGR1,FOS,GATA2,GATA3,SOX2,CTCF,TAL1,BRG1,HNF4A,TFAP2C,FOXA1,CEBPA,ESR1,ESR2,SPI1,VDR	USF1
BCL9-IGH	B-cell-precursor-acute lymphoblastic leukemia	TRIM28,RBL2,RB1,STAT1,RUNX1,PRDM14, ESTROGEN RECEPTOR ALPHA,ETS1, EGR1,FOS,GATA3,CTCF, BRG1,HNF4A,TFAP2C,FOXA1,ESR1,ESR2,NR1H3	USF1
FGFR3-IGH	Plasma cells myeloma	STAT1,ZNF263,EGR1,CTCF,HNF4A,TFAP2C,FOXA1,CEBPA,ESR1	USF1
EXOC2-IGH	B-cell lymphoma	TRIM28,MITF,RB1,STAT1,RBL2,E2F4,P53,PRDM14,ESTROGEN RECEPTOR ALPHA, ETS1,EGR1,FOS,GATA2,GATA3,E2F1,CTCF,BRG1,HNF4A,TFAP2C,FOXA1,CEBPA,ESR1,ESR2,FOXP1,SPI1,TRIM24	USF1
CCND1-IGH	Plasma cells myeloma	MITF,RB1,STAT1,RBL2,P53,FOS,GATA3,SOX2,E2F1,RUNX1,ESTROGEN RECEPTORALPHA,ETS1,EGR1,CTCF,BRG1,HNF4A,TFAP2C,FOXA1,CEBPA,CTCF,ESR1,ESR2,FOXP1,NR1H3,SETDB1,TRIM24	USF1
MALT1-IGH	Mucosa-associated lymphoid tissue Lymphoma	STAT1,RB1,RBL2,E2F4,ETS1,GATA2,CTCF,BRG1,CEBPA,CTCF,NR1H3,SPI1	USF1
MYC-IGH	Burkitt Lymphoma, B-cell acute lymphoid leukemia	E2F1,FOXM1,TRIM28,RB1,STAT1,RBL2,ZNF263,E2F4,P53,PRDM14,ESTROGEN RECEPTOR ALPHA,EGR1,FOS,GATA2,GATA3,FOXP1,ESR1,NR1H3,TRIM24,VDR,E2F1,TAL1,CTCF,BRG1,HNF4A,TFAP2C,FOXA1,CEBPA,ESR2	USF1
CBFB-MYH11	Acute myeloid leukemia	MITF,STAT1,RBL2,E2F4,RUNX1,ESTROGEN RECEPTOR ALPHA,ETS1,EGR1,FOS,GATA2,GATA3, E2F1, CTCF,BRG1,HNF4A,TFAP2C,CEBPA,ESR1,SETDB1,SPI1,TRIM24	YY1
RUNX1-CBFA2T3	Acute myeloblastic leukemia without maturation (FAB type M1)	MITF,HIF1A,STAT1,RB1,RBL2,ZNF263,E2F4,P53,RUNX1,PRDM14,ESTROGEN RECEPTOR ALPHA, ETS1,EGR1,FOS,GATA2, GATA3,E2F1,SOX2,TAL1,CTCF,BRG1, HNF4A, TFAP2C,FOXA1,CEBPA,STAT6,ESR1,ESR2,AR,MEIS1, FOXP1,NR1H3, SETDB1,SPI1,TAL1,TRIM24,VDR	MYC
SS18-SSX2	Synovial Sarcoma	MITF,RB1,STAT1,RBL2,ZNF263,E2F4,ETS1,EGR1,FOS,GATA2,GATA3,CTCF,BRG1,TFAP2C,FOXA1,CEBPA	SLUG
TFG-NTRK1	Papillary thyroid carcinoma	RB1,STAT1,RBL2,E2F4,P53,ETS1,FOS,CTCF,BRG1,HNF4A,FOXA1	SP3, p73,ZBTB17
TPR-NTRK1	Papillary thyroid carcinoma	HIF1A,RB1,STAT1,RBL2,E2F4,ETS1,FOS,GATA3,BRG1,TFAP2C,FOXA1,CTCF	SP3,p73,ZBTB17
WWOX-IGH	Multiple myeloma	STAT1,TRIM28,RB1,RBL2,E2F4,RUNX1,PRDM14,ESTROGEN RECEPTOR ALPHA,ETS1, EGR1, FOS, GATA3, SOX2,E2F1, CTCF,TAL1,BRG1,HNF4A,TFAP2C, FOXA1, CEBPA, ESR1, ESR2,FOXP1,SETDB1,SPI1,TRIM24	USF1
