# Supplementary material for: FARE-CAFE: a database of functional and regulatory elements of cancer-associated fusion events
Source: Database (Oxford). 2015 Sep 16;2015:bav086. doi: 10.1093/database/bav086 (PMC4684693; doi:10.1093/database/bav086)
Supplement: Supplementary Data [file supp_bav086_suppl_data.zip › Supplementary Table S3.xls]

## Sheet: Sheet1-Fusiongene-miR
Fusion protein	Cancer_Type	miRNAs target 5' gene-Experimentally	miRNAs target 3' gene-computationally-miRDB	miRNAs target 3' gene-computationally-MiRanda	miRNAs target 3' gene-computationally-targetscan	similar miRNA target both 5' gene and 3' gene
CBFB-MYH11	Acute Myeloid Leukemia(AML)	hsa-miR-145-5p,hsa-miR-155-5p,hsa-miR-125b-5p,hsa-let-7b-5p,hsa-miR-30a-5p,hsa-miR-130b-3p,hsa-miR-615-3p,hsa-miR-92a-3p	hsa-miR-578,hsa-miR-506-3p,hsa-miR-4483,hsa-miR-218-1-3p,hsa-miR-4679,hsa-miR-4481,hsa-miR-124-3p,hsa-miR-6782-5p,hsa-miR-3606-5p	hsa-miR-30d ,hsa-miR-30b,hsa-miR-30c ,hsa-miR-30a,hsa-miR-30e,hsa-miR-190b,hsa-miR-190,hsa-miR-148a,hsa-miR-148b,hsa-miR-152,hsa-miR-506,hsa-miR-103,hsa-miR-107 ,hsa-miR-124,hsa-miR-21,hsa-miR-590-5p,hsa-miR-19a,hsa-miR-19b,hsa-miR-186,hsa-miR-187,hsa-miR-503,hsa-miR-210,hsa-miR-129-5p,hsa-miR-24 ,hsa-miR-488 ,hsa-miR-149,hsa-miR-130a,hsa-miR-454,hsa-miR-301a,hsa-miR-301b,hsa-miR-130b,hsa-miR-92a	hsa-miR-30c,hsa-miR-30a,hsa-miR-30b,hsa-miR-30d,hsa-miR-30e,hsa-miR-124ab,hsa-miR-506,hsa-miR-384	1
ETV4-KLK2	Prostate cancer	hsa-miR-26b-5p	hsa-miR-4328,hsa-miR-502-5p,hsa-miR-4441,hsa-miR-1250-5p,hsa-miR-296-5p	hsa-miR-185,hsa-miR-26a,hsa-miR-495,hsa-let-7f,hsa-let-7g,hsa-let-7i,hsa-let-7a,hsa-let-7b,hsa-let-7c,hsa-let-7d,hsa-let-7e,hsa-miR-98,hsa-miR-346,hsa-miR-1297,hsa-miR-486-5p,hsa-miR-26b,hsa-miR-132,hsa-miR-212,hsa-miR-24,hsa-miR-455-5p,hsa-miR-216b,hsa-miR-125a-3p,hsa-miR-199b-5p,hsa-miR-199a-5p,hsa-miR-494,hsa-miR-376c ,hsa-miR-384,hsa-miR-143,hsa-miR-33a,hsa-miR-33b	hsa-miR-338,hsa-miR-338-3p,hsa-miR-132,hsa-miR-212,hsa-miR-212-3p,hsa-miR-24,hsa-miR-24ab,hsa-miR-24-3p,let-7,hsa-miR-98,hsa-miR-4458,hsa-miR-4500,hsa-miR-455-5p,hsa-miR-503,hsa-miR-199ab-5p,hsa-miR-135ab,hsa-miR-135a-5p,hsa-miR-15abc,hsa-miR-16,hsa-miR-16abc,hsa-miR-195,hsa-miR-322,hsa-miR-424,hsa-miR-497,hsa-miR-1907,hsa-miR-216b,hsa-miR-216b-5p,hsa-miR-33ab,hsa-miR-33-5p,hsa-miR-190,hsa-miR-19…	1
ETV4-TMPRSS2	Prostate cancer	hsa-miR-26b-5p	hsa-let-7g-5p,hsa-miR-582-5p,hsa-miR-939-5p,hsa-miR-1343-5p,hsa-miR-4270,hsa-miR-4441,hsa-miR-1208,hsa-miR-4754,hsa-miR-6743-5p,hsa-miR-4688,hsa-miR-4262,hsa-miR-6861-3p,hsa-miR-4802-3p,hsa-miR-6784-3p,hsa-miR-6862-3p,hsa-miR-665,hsa-miR-1909-5p,hsa-miR-646,hsa-miR-892c-3p,hsa-miR-4676-3p,hsa-miR-4530,hsa-miR-452-5p,hsa-miR-6511a-5p,hsa-miR-6870-3p,hsa-miR-1910-3p,hsa-miR-4458,hsa-let-7f-5p,hsa-m…	hsa-miR-494,hsa-let-7d,hsa-miR-214,hsa-let-7f,hsa-let-7a, hsa-let-7c,hsa-let-7e, hsa-miR-98,hsa-let-7i, hsa-let-7b,hsa-let-7g,hsa-miR-182,hsa-miR-183, hsa-miR-7,hsa-miR-153,hsa-miR-448,hsa-miR-92a,hsa-miR-92b,hsa-miR-25,hsa-miR-367 ,hsa-miR-32,hsa-miR-363,hsa-miR-181a ,hsa-miR-181b,hsa-miR-181c ,hsa-miR-181d,hsa-miR-224,hsa-miR-503,hsa-miR-381,hsa-miR-300	hsa-miR-181abcd,hsa-miR-4262,hsa-miR-139-5p,hsa-miR-145,hsa-miR-199ab-5p,hsa-miR-23abc,hsa-miR-23b-3p,hsa-miR-204,hsa-miR-204b,hsa-miR-211,hsa-miR-338,hsa-miR-338-3p,hsa-miR-153,hsa-miR-7,hsa-miR-7ab,hsa-miR-182,has-let-7,hsa-miR-98,hsa-miR-4458,hsa-miR-4500,hsa-miR-183,hsa-miR-214, hsa-miR-761,hsa-miR-3619-5p	0
ETV6-MDS2	Myelodysplastic syndrome	hsa-miR-129-5p,hsa-miR-296-3p,hsa-miR-99b-5p,hsa-miR-92a-3p	Not recognised	hsa-miR-214,hsa-miR-495,hsa-miR-122,hsa-miR-18b,hsa-miR-18a,hsa-miR-132,hsa-miR-128,hsa-miR-212 ,hsa-miR-485-5p,hsa-miR-34c-5p,hsa-miR-449a,hsa-miR-449b,hsa-miR-183,hsa-miR-125a-3p,hsa-miR-205,hsa-miR-497,hsa-miR-15a, hsa-miR-15b,hsa-miR-424,hsa-miR-195,hsa-miR-16,hsa-miR-491-5p,hsa-miR-335,hsa-miR-22,hsa-miR-186,hsa-miR-204,hsa-miR-211,hsa-miR-103,hsa-miR-107,hsa-miR-34a	Not recognised	0
ETV6-MECOM	Myeloproliferative syndrome	hsa-miR-129-5p,hsa-miR-296-3p,hsa-miR-99b-5p,hsa-miR-92a-3p	hsa-miR-3910,hsa-miR-4291,hsa-miR-19b-3p,hsa-miR-19a-3p,hsa-miR-3974,hsa-miR-6828-3p,hsa-miR-302c-5p,hsa-miR-4540,hsa-miR-5190,hsa-miR-6514-5p,hsa-miR-767-3p,hsa-miR-4470,hsa-miR-182-5p,hsa-miR-7973,hsa-let-7c-3p,hsa-miR-4268,hsa-miR-4274	hsa-miR-495,hsa-miR-133a,hsa-miR-133b,hsa-miR-488,hsa-miR-219-5p,hsa-miR-182,hsa-miR-338-3p,hsa-miR-613,hsa-miR-206,hsa-miR-1,hsa-miR-542-3p,hsa-miR-122,hsa-miR-19a,hsa-miR-19b,hsa-miR-374a,hsa-miR-374b,hsa-miR-125a-3p,hsa-miR-96,hsa-miR-1271,hsa-miR-504,hsa-miR-132,hsa-miR-212,hsa-miR-22,hsa-miR-382 ,hsa-miR-505,hsa-miR-129-5p,hsa-miR-543,hsa-miR-186,hsa-miR-506,hsa-miR-124,hsa-miR-329,hsa-miR-3…	hsa-miR-96,hsa-miR-507,hsa-miR-1271,hsa-miR-133abc,hsa-miR-219-5p,hsa-miR-508,hsa-miR-508-3p,hsa-miR-4782-3p,hsa-miR-1ab,hsa-miR-206,hsa-miR-613,hsa-miR-338,hsa-miR-338-3p,hsa-miR-22,hsa-miR-22-3p,hsa-miR-182,hsa-miR-19ab,hsa-miR-214,hsa-miR-761,hsa-miR-3619-5p,hsa-miR-124,hsa-miR-124ab,hsa-miR-506,hsa-miR-132,hsa-miR-212,hsa-miR-212-3p,	1
EWSR1-FEV	Ewing Sarcoma	hsa-let-7a-5p,hsa-miR-877-3p,hsa-miR-615-3p,hsa-miR-423-3p,hsa-miR-328-3p,hsa-miR-362-5p,hsa-miR-320a,hsa-miR-149-5p,hsa-miR-23b-3p,hsa-miR-196a-5p,hsa-miR-100-5p,hsa-let-7c-5p	hsa-miR-185-3p,hsa-miR-3675-5p,hsa-miR-4656,hsa-miR-4419a,hsa-miR-3189-3p	hsa-miR-96,hsa-miR-1271,hsa-miR-28-5p,hsa-miR-708,hsa-miR-491-5p,hsa-miR-488,hsa-miR-329,hsa-miR-362-3p	hsa-miR-96,hsa-miR-507,hsa-miR-1271,hsa-miR-122,hsa-miR-122a,hsa-miR-1352,hsa-miR-182,hsa-miR-93,hsa-miR-93a,hsa-miR-105,hsa-miR-106a,hsa-miR-291a-3p,hsa-miR-294,hsa-miR-295,hsa-miR-302abcde,hsa-miR-372,hsa-miR-373,hsa-miR-428,hsa-miR-519a,hsa-miR-520be,hsa-miR-520acd-3p,hsa-miR-1378,hsa-miR-1420ac	0
EWSR1-ZNF444	Myoepithelial carcinoma	hsa-let-7a-5p,hsa-miR-877-3p,hsa-miR-615-3p,hsa-miR-423-3p,hsa-miR-328-3p,hsa-miR-362-5p,hsa-miR-320a,hsa-miR-149-5p,hsa-miR-23b-3p,hsa-miR-196a-5p,hsa-miR-100-5p,hsa-let-7c-5p	hsa-miR-765,hsa-miR-1275,hsa-miR-1321,hsa-miR-4756-5p,hsa-miR-4739,hsa-miR-6883-5p,hsa-miR-149-3p, hsa-miR-4728-5p,hsa-miR-6785-5p,hsa-miR-4665-5p,hsa-miR-625-5p,hsa-miR-4476,hsa-miR-6876-5p,hsa-miR-4441,hsa-miR-138-5p,hsa-miR-3978,hsa-miR-4419a,hsa-miR-6770-5p,hsa-miR-6731-5p,hsa-miR-8085,hsa-miR-6754-5p,hsa-miR-4270	hsa-miR-138,hsa-miR-128,hsa-miR-384	hsa-miR-138,hsa-miR-138ab,hsa-miR-128,hsa-miR-128ab,hsa-miR-29abcd,hsa-miR-205,hsa-miR-205ab	0
FGFR3-BAIAP2L1	Bladder cancer	hsa-miR-100-5p,hsa-miR-99a-5p,hsa-miR-26b-5p	hsa-miR-5696,hsa-miR-4795-3p,hsa-miR-335-3p,hsa-miR-6866-3p,hsa-miR-188-5p,hsa-miR-4293,hsa-miR-4687-3p,hsa-miR-6511a-5p,hsa-miR-126-5p,hsa-miR-7974,hsa-miR-4729	hsa-miR-137,hsa-miR-382,hsa-miR-155,hsa-miR-149,hsa-miR-224,hsa-miR-125a-3p,hsa-miR-28-5p,hsa-miR-708,hsa-miR-544	hsa-miR-137,hsa-miR-137ab,hsa-miR-155	0
FUS-CREB3L1	Low-grade fibromyxoid sarcoma	hsa-miR-197-3p,hsa-miR-664a-3p,hsa-miR-1296-5p,hsa-miR-615-3p,hsa-miR-331-3p,hsa-miR-125b-5p,hsa-miR-221-3p,hsa-miR-181b-5p,hsa-miR-10a-5p,hsa-miR-1260b	hsa-miR-4419a,hsa-miR-4447,hsa-miR-4510,hsa-miR-6741-5p,hsa-miR-6129,hsa-miR-6133,hsa-miR-6127,hsa-miR-6130,hsa-miR-6842-5p,hsa-miR-1207-5p,hsa-miR-6752-5p,hsa-miR-7110-5p,hsa-miR-182-5p,hsa-miR-4763-3p,hsa-miR-6075,hsa-miR-4472,hsa-miR-6742-5p,hsa-miR-338-5p,hsa-miR-4663,hsa-miR-4492,hsa-miR-4747-5p,hsa-miR-92a-2-5p,hsa-miR-5196-5p,hsa-miR-6760-5p,hsa-miR-6853-3p,hsa-miR-6770-5p,hsa-miR-1909-3p,…	hsa-miR-182,hsa-miR-184,hsa-miR-16,hsa-miR-195, hsa-miR-497,hsa-miR-424,hsa-miR-15a,hsa-miR-15b, hsa-miR-140-5p,hsa-miR-34c-5p,hsa-miR-34a,hsa-miR-449a,hsa-miR-449b	hsa-miR-182,hsa-miR-184,hsa-miR-34ac,hsa-miR-34bc-5p,hsa-miR-449abc,hsa-miR-449c-5p,hsa-miR-140,hsa-miR-140-5p,hsa-miR-876-3p,hsa-miR-1244	0
FUS-FEV	Ewing Sarcoma	hsa-miR-197-3p,hsa-miR-664a-3p,hsa-miR-1296-5p,hsa-miR-615-3p,hsa-miR-331-3p,hsa-miR-125b-5p,hsa-miR-221-3p,hsa-miR-181b-5p,hsa-miR-10a-5p,hsa-miR-1260b	hsa-miR-185-3p,hsa-miR-3675-5p,hsa-miR-4656,hsa-miR-4419a,hsa-miR-3189-3p	hsa-miR-96,hsa-miR-1271,hsa-miR-28-5p,hsa-miR-708,hsa-miR-491-5p,hsa-miR-488,hsa-miR-329,hsa-miR-362-3p	hsa-miR-96,hsa-miR-507,hsa-miR-1271,hsa-miR-122,hsa-miR-122a,hsa-miR-1352,hsa-miR-182,hsa-miR-93,hsa-miR-93a,hsa-miR-105,hsa-miR-106a,hsa-miR-291a-3p,hsa-miR-294,hsa-miR-295,hsa-miR-302abcde,hsa-miR-372,hsa-miR-373,hsa-miR-428,hsa-miR-519a,hsa-miR-520be,hsa-miR-520acd-3p,hsa-miR-1378,hsa-miR-1420ac	0
HMGA2-COX6C	Uterine leiomyoma	hsa-miR-26a-5p,hsa-miR-125b-5p,hsa-miR-34a-5p,hsa-let-7d-5p,hsa-let-7e-5p,hsa-let-7b-5p,hsa-let-7g-5p,hsa-let-7c-5p,hsa-let-7a-5p,hsa-miR-98-5p,hsa-miR-370-3p,hsa-miR-185-5p,hsa-miR-29b-3p,hsa-miR-196a-5p,hsa-miR-16-5p,hsa-miR-15a-5p,hsa-miR-204-5p,hsa-miR-34b-3p,hsa-miR-760,hsa-let-7f-5p	hsa-miR-873-5p, hsa-miR-3173-5p,hsa-miR-6799-3p,hsa-miR-4251	hsa-miR-873,hsa-miR-335,hsa-miR-490-3p	hsa-miR-27abc,hsa-miR-27a-3p,hsa-miR-128,hsa-miR-128ab,hsa-miR-93,hsa-miR-93a,hsa-miR-105,hsa-miR-106a,hsa-miR-291a-3p,hsa-miR-294,hsa-miR-295,hsa-miR-302abcde,hsa-miR-372,hsa-miR-373,hsa-miR-428,hsa-miR-519a,hsa-miR-520be,hsa-miR-520acd-3p,hsa-miR-1378,hsa-miR-1420ac	0
JAZF1-PHF1	Endometrial stromal sarcoma	hsa-miR-31-5p,hsa-miR-96-5p,hsa-let-7e-5p,hsa-let-7a-5p	hsa-miR-5196-5p, hsa-miR-6867-5p,hsa-miR-320d,hsa-miR-320a,hsa-miR-320c,hsa-miR-939-3p,hsa-miR-4429,hsa-miR-320b,hsa-miR-1537-5p,hsa-miR-4747-5p,hsa-miR-4257,hsa-miR-7977, hsa-miR-4286,hsa-miR-661,hsa-miR-4710,hsa-miR-6720-5p,hsa-miR-6512-3p, hsa-miR-6785-5p, hsa-miR-6883-5p,hsa-miR-4728-5p,hsa-miR-149-3p,hsa-miR-6849-3p	hsa-miR-320a,hsa-miR-320b,hsa-miR-320c,hsa-miR-320d,hsa-miR-590-3p,hsa-miR-519d,hsa-miR-20a,hsa-miR-20b,hsa-miR-93,hsa-miR-194,hsa-miR-106a,hsa-miR-106b,hsa-miR-17,hsa-miR-495,hsa-miR-146a,hsa-miR-146b-5p	hsa-miR-194,hsa-miR-146ac,hsa-miR-146b-5p,hsa-miR-17,hsa-miR-17-5p,hsa-miR-20ab,hsa-miR-20b-5p,hsa-miR-93,hsa-miR-106ab,hsa-miR-427,hsa-miR-518a-3p,hsa-miR-519d	0
KAT6A-ARHGAP20	B-Cell Chronic Lymphoblastic Leukemia	hsa-miR-425-5p,hsa-miR-21-5p,hsa-miR-877-3p,hsa-miR-296-3p,hsa-miR-193b-3p	hsa-miR-656-3p,hsa-let-7b-3p,hsa-let-7a-3p,hsa-let-7f-1-3p,hsa-miR-98-3p,hsa-miR-6504-5p,hsa-miR-544a,hsa-miR-485-3p,hsa-miR-539-3p,hsa-miR-3908,hsa-miR-4524a-5p,hsa-miR-2355-3p,hsa-miR-4524b-5p,hsa-miR-130a-5p,hsa-miR-23c,hsa-miR-23b-3p,hsa-miR-23a-3p,hsa-miR-4311,hsa-miR-4279,hsa-miR-3064-5p,hsa-miR-548t-3p,hsa-miR-548ap-3p,hsa-miR-548aa,hsa-miR-330-3p,hsa-miR-1277-5p,hsa-miR-3662,hsa-miR-3977,…	hsa-miR-23a,hsa-miR-23b,hsa-miR-495,hsa-miR-374b,hsa-miR-374a,hsa-miR-544,hsa-miR-155,hsa-miR-429,hsa-miR-200b,hsa-miR-200c,hsa-miR-494,hsa-miR-195,hsa-miR-15a,hsa-miR-15b,hsa-miR-424,hsa-miR-497,hsa-miR-16,hsa-miR-520a-3p,hsa-miR-340,hsa-miR-206,hsa-miR-1,hsa-miR-613,hsa-miR-135b,hsa-miR-148a,hsa-miR-152,hsa-miR-24,hsa-miR-520b,hsa-miR-520c-3p,hsa-miR-520e,hsa-miR-520d-3p,hsa-miR-150,hsa-miR-370…	hsa-miR-33ab,hsa-miR-33-5p,hsa-miR-17,hsa-miR-17-5p,hsa-miR-20ab,hsa-miR-20b-5p,hsa-miR-93,hsa-miR-106ab,hsa-miR-427,hsa-miR-518a-3p,hsa-miR-519d,hsa-miR-9,hsa-miR-9ab,hsa-miR-182,hsa-miR-137,hsa-miR-137ab,hsa-miR-203,hsa-miR-190,hsa-miR-190ab,hsa-miR-31,hsa-miR-216a,hsa-miR-196abc,hsa-miR-199ab-5p,hsa-miR-135ab,hsa-miR-135a-5p,hsa-miR-29abcd,hsa-miR-26ab,hsa-miR-1297,hsa-miR-4465,hsa-miR-15abc,h…	0
KAT6A-SRGAP3	Acute myeloid leukemia-M5	hsa-miR-425-5p,hsa-miR-21-5p,hsa-miR-877-3p,hsa-miR-296-3p,hsa-miR-193b-3p	hsa-miR-4310,hsa-miR-4789-5p,hsa-miR-4496,hsa-miR-3941,hsa-miR-1205,hsa-miR-1277-5p,hsa-miR-4499,hsa-miR-6825-5p,hsa-miR-6799-5p,hsa-miR-657,hsa-miR-4481,hsa-miR-338-3p,hsa-miR-6836-3p,hsa-miR-516b-5p,hsa-miR-8485,hsa-miR-4261,hsa-miR-7157-5p,hsa-miR-3924,hsa-miR-4328,hsa-miR-6791-5p,hsa-miR-194-3p,hsa-miR-3616-3p,hsa-miR-3662,hsa-miR-140-3p,hsa-miR-18a-3p,hsa-miR-6832-5p,hsa-miR-5011-5p,hsa-miR-…	hsa-miR-23a,hsa-miR-23b,hsa-miR-338-3p,hsa-miR-18b,hsa-miR-18a,hsa-miR-491-5p,hsa-miR-31,hsa-miR-223,hsa-miR-384 ,hsa-miR-544,hsa-miR-144 ,hsa-miR-376b,hsa-miR-376a,hsa-miR-19a,hsa-miR-19b,hsa-miR-200c,hsa-miR-429,hsa-miR-9,hsa-miR-200b,hsa-miR-199b-5p,hsa-miR-199a-5p,hsa-miR-299-3p,hsa-miR-197,hsa-miR-329,hsa-miR-362-3p,hsa-miR-137	hsa-miR-214,hsa-miR-761,hsa-miR-3619-5p,hsa-miR-133abc,hsa-miR-338,hsa-miR-338-3p,hsa-miR-199ab-5p,hsa-miR-30abcdef,hsa-miR-30abe-5p,hsa-miR-384-5p,hsa-miR-27abc,hsa-miR-27a-3p,hsa-let-7,hsa-let-98,hsa-let-4458,hsa-let-4500,hsa-miR-31,hsa-miR-150,hsa-miR-5127,hsa-miR-145,hsa-miR-124,hsa-miR-124ab,hsa-miR-506,hsa-miR-17,hsa-miR-17-5p,hsa-miR-20ab,hsa-miR-20b-5p,hsa-miR-93,hsa-miR-106ab,hsa-miR-427…	0
MLL-ABI1	Acute Myeloid Leukemia(AML)	hsa-miR-128-3p	hsa-miR-4433a-5p,hsa-miR-95-5p,hsa-miR-379-5p,hsa-miR-3529-5p,hsa-miR-380-3p,hsa-miR-138-1-3p,hsa-miR-548x-3p,hsa-miR-548aj-3p,hsa-miR-548aq-3p,hsa-miR-548ae-3p,hsa-miR-548j-3p,hsa-miR-548am-3p,hsa-miR-548ah-3p,hsa-miR-3924,hsa-miR-548aw,hsa-let-7b-3p,hsa-let-7a-3p,hsa-let-7f-1-3p,hsa-miR-98-3p,hsa-miR-5187-3p,hsa-miR-659-3p,hsa-miR-181b-3p,hsa-miR-513c-3p,hsa-miR-181b-2-3p,hsa-miR-3606-3p,hsa-mi…	hsa-miR-144,hsa-miR-9,hsa-miR-495,hsa-miR-181d,hsa-miR-154,hsa-miR-379,hsa-miR-544,hsa-miR-33a,hsa-miR-338-3p,hsa-miR-181c,hsa-miR-181a,hsa-miR-181b,hsa-miR-433,hsa-miR-494,hsa-miR-23a,hsa-miR-23b,hsa-miR-33b,hsa-miR-129-5p,hsa-miR-448,hsa-miR-199a-5p,hsa-miR-199b-5p,hsa-miR-590-3p,hsa-miR-29a,hsa-miR-29b,hsa-miR-29c,hsa-miR-519d,hsa-miR-216b,hsa-miR-106a,hsa-miR-106b,hsa-miR-17,hsa-miR-20a,hsa-m…	hsa-miR-181abcd,hsa-miR-4262,hsa-miR-9,hsa-miR-9ab	0
MLL-AFF3/LAF4	acute lymphoblastic leukemia	hsa-miR-128-3p	hsa-miR-6867-5p,hsa-miR-450a-2-3p,hsa-miR-5787,hsa-miR-200b-3p,hsa-miR-7160-5p,hsa-miR-200c-3p,hsa-miR-4505,hsa-miR-429,hsa-miR-518c-5p,hsa-miR-4443,hsa-miR-2110,hsa-miR-661,hsa-miR-8485,hsa-miR-493-5p,hsa-miR-3941,hsa-miR-5681a,hsa-miR-222-5p,hsa-miR-4275,hsa-miR-4793-3p,hsa-miR-4305,hsa-miR-200a-5p,hsa-miR-200b-5p,hsa-miR-570-3p,hsa-miR-1275,hsa-miR-6842-3p,hsa-miR-4658,hsa-miR-6790-5p,hsa-miR-…	hsa-miR-224,hsa-miR-590-3p,hsa-miR-421,hsa-miR-200b,hsa-miR-486-5p,hsa-miR-429,hsa-miR-200c,hsa-miR-301a,hsa-miR-30d,hsa-miR-30a,hsa-miR-30b,hsa-miR-30c,hsa-miR-30e,hsa-miR-382,hsa-miR-138,hsa-miR-33b,hsa-miR-33a,hsa-miR-139-5p,hsa-miR-544,hsa-miR-383,hsa-miR-31,hsa-miR-101,hsa-miR-144,hsa-miR-194,hsa-miR-296-3p,hsa-miR-92a,hsa-miR-25,hsa-miR-92b,hsa-miR-141,hsa-miR-367,hsa-miR-363,hsa-miR-200a,h…	hsa-miR-138,hsa-miR-138ab,hsa-miR-217,hsa-miR-200bc,hsa-miR-429,hsa-miR-548a,hsa-miR-25,hsa-miR-32,hsa-miR-92abc,hsa-miR-363,hsa-miR-363-3p,hsa-miR-367,hsa-miR-139-5p,hsa-miR-33ab,hsa-miR-33-5p,hsa-miR-128,hsa-miR-128ab,hsa-miR-130ac,hsa-miR-301ab,hsa-miR-301b,hsa-miR-301b-3p,hsa-miR-454,hsa-miR-721,hsa-miR-4295,hsa-miR-3666,hsa-miR-34ac,hsa-miR-34bc-5p,hsa-miR-449abc,hsa-miR-449c-5p,hsa-miR-194,…	1
MLL-CIP29/SARNP	Acute Myeloid Leukemia-M4(Acute myelomonocytic leukemia)	hsa-miR-128-3p	hsa-miR-627-3p,hsa-miR-5582-5p,hsa-miR-3688-3p,hsa-miR-5589-3p,hsa-miR-185-5p,hsa-miR-4306,hsa-miR-4644,hsa-miR-320a,hsa-miR-320b,hsa-miR-320c,hsa-miR-4429,hsa-miR-320d	hsa-miR-590-3p,hsa-miR-204,hsa-miR-211,hsa-miR-181c,hsa-miR-181d,hsa-miR-181a,hsa-miR-181b,hsa-miR-145,hsa-miR-543,hsa-miR-125a-5p,hsa-miR-125b,hsa-miR-216b,hsa-miR-143,hsa-miR-496,hsa-miR-384,hsa-miR-374b,hsa-miR-374a,hsa-miR-155,hsa-miR-183,hsa-miR-200c,hsa-miR-429,hsa-miR-1271,hsa-miR-96,hsa-miR-200b,hsa-miR-128,hsa-miR-31,hsa-miR-485-5p,hsa-miR-876-5p,hsa-miR-371-5p,hsa-miR-139-5p,hsa-miR-129…	Not recognised	1
MLL-EPS15	Acute lymphoblastic leukemia	hsa-miR-128-3p	hsa-miR-19a-3p,hsa-miR-19b-3p,hsa-miR-152-3p,hsa-miR-148a-3p,hsa-miR-148b-3p,hsa-miR-561-3p,hsa-miR-301a-3p,hsa-miR-3662,hsa-miR-4294,hsa-miR-301b-3p,hsa-miR-3666,hsa-miR-4295,hsa-miR-130a-3p,hsa-miR-130b-3p,hsa-miR-454-3p,hsa-miR-510-3p,hsa-miR-548e-5p,hsa-miR-4519,hsa-miR-140-5p,hsa-miR-4276,hsa-miR-5195-3p,hsa-miR-145-5p,hsa-miR-8054,hsa-miR-548av-5p,hsa-miR-548k,hsa-miR-548f-5p,hsa-miR-3670,h…	hsa-miR-26a,hsa-miR-19a,hsa-miR-19b,hsa-miR-152,hsa-miR-145,hsa-miR-148a,hsa-miR-148b,hsa-miR-371-5p,hsa-miR-377,hsa-miR-1297,hsa-miR-26b,hsa-miR-374a,hsa-miR-374b,hsa-miR-27a,hsa-miR-27b,hsa-miR-140-5p,hsa-miR-129-5p,hsa-miR-205,hsa-miR-150,hsa-miR-23a,hsa-miR-23b,hsa-miR-454,hsa-miR-133a,hsa-miR-133b,hsa-miR-130a,hsa-miR-301a,hsa-miR-301b,hsa-miR-130b,hsa-miR-29a,hsa-miR-29b,hsa-miR-29c,hsa-miR…	hsa-miR-148ab-3p,hsa-miR-152,hsa-miR-19ab,hsa-miR-130ac,hsa-miR-301ab,hsa-miR-301b,hsa-miR-301b-3p,hsa-miR-454,hsa-miR-721,hsa-miR-4295,hsa-miR-3666,hsa-miR-145,hsa-miR-196abc,hsa-miR-133abc,hsa-miR-29abcd,hsa-miR-23abc,hsa-miR-23b-3p,hsa-miR-26ab,hsa-miR-1297,hsa-miR-4465,hsa-miR-216a,hsa-miR-181abcd,hsa-miR-4262,hsa-miR-205,hsa-miR-205ab,hsa-miR-200bc,hsa-miR-429,hsa-miR-548a	0
MLL-MYO1F	Acute Myeloid Leukemia-M5b(Acute monocytic leukemia)	hsa-miR-128-3p	hsa-miR-6799-5p,hsa-miR-4500,hsa-miR-6721-5p,hsa-miR-8073,hsa-miR-221-5p,hsa-miR-5587-5p,hsa-miR-6837-5p,hsa-miR-3918,hsa-miR-3147	hsa-let-7a,hsa-let-7c,hsa-let-7e,hsa-miR-98,hsa-let-7b,hsa-let-7f,hsa-let-7d,hsa-let-7g,hsa-let-7i,hsa-miR-378,hsa-miR-422a,hsa-miR-214,hsa-miR-224	has-let-7,hsa-miR-98,hsa-miR-4458,hsa-miR-4500,hsa-miR-137,hsa-miR-137ab	0
MLL-SEPT5/PNUTL1	Acute Myeloid Leukemia(AML)	hsa-miR-128-3p	hsa-miR-4733-3p,hsa-miR-4731-5p,hsa-miR-6848-5p,hsa-miR-6846-5p,hsa-miR-185-3p,hsa-miR-1184,hsa-miR-3202,hsa-miR-7974,hsa-miR-6785-5p,hsa-miR-149-3p,hsa-miR-6883-5p,hsa-miR-4728-5p,hsa-miR-4516,hsa-miR-1178-5p	hsa-miR-29a,hsa-miR-29b,hsa-miR-29c,hsa-miR-383,hsa-miR-191	Not recognised	0
NUP98-LNP1	Acute Myeloid Leukemia(AML)	hsa-miR-34a-5p,hsa-miR-98-5p,hsa-miR-652-3p,hsa-miR-18a-3p,hsa-miR-149-5p,hsa-miR-30a-3p,hsa-miR-16-5p	hsa-miR-4283,hsa-miR-3972,hsa-miR-1202	hsa-miR-875-5p,hsa-miR-299-3p,hsa-miR-296-3p,hsa-miR-15a,hsa-miR-15b,hsa-miR-590-3p,hsa-miR-222,hsa-miR-221,hsa-miR-335,hsa-miR-203	Not recognised	0
NUP98-RAP1GDS1	T cell acute lymphocytic leukemia	hsa-miR-34a-5p,hsa-miR-98-5p,hsa-miR-652-3p,hsa-miR-18a-3p,hsa-miR-149-5p,hsa-miR-30a-3p,hsa-miR-16-5p	hsa-miR-3913-3p,hsa-miR-194-3p,hsa-miR-29a-3p,hsa-miR-29b-3p,hsa-miR-29c-3p,hsa-miR-3168,hsa-miR-323a-3p,hsa-miR-4759,hsa-miR-624-5p,hsa-miR-34a-5p,hsa-miR-22-5p,hsa-miR-34c-5p,hsa-miR-449b-5p,hsa-miR-449a,hsa-miR-7852-3p,hsa-miR-6512-3p,hsa-miR-6720-5p,hsa-miR-4520-2-3p,hsa-miR-4477a,hsa-miR-4712-5p,hsa-miR-770-5p,hsa-miR-5586-5p,hsa-miR-5187-5p,hsa-miR-6507-3p,hsa-miR-3158-5p,hsa-miR-489-3p,hsa…	hsa-miR-590-3p,hsa-miR-300,hsa-miR-381 ,hsa-miR-495,hsa-miR-370,hsa-miR-431,hsa-miR-15a,hsa-miR-16,hsa-miR-195,hsa-miR-135a,hsa-miR-135b,hsa-miR-217,hsa-miR-34a,hsa-miR-361-5p,hsa-miR-34c-5p,hsa-miR-449a,hsa-miR-449b,hsa-miR-136,hsa-miR-144,hsa-miR-590-5p,hsa-miR-21,hsa-miR-29a,hsa-miR-29b,hsa-miR-29c,hsa-miR-433,hsa-miR-520a-3p,hsa-miR-520b,hsa-miR-520c-3p,hsa-miR-520d-3p,hsa-miR-302a,hsa-miR-30…	hsa-miR-34ac,hsa-miR-34bc-5p,hsa-miR-449abc,hsa-miR-449c-5p,hsa-miR-29abcd,hsa-miR-135ab,hsa-miR-135a-5p,hsa-miR-218,hsa-miR-218a	1
NUP98-SETBP1	T cell acute lymphoblastic leukaemia (T-ALL)	hsa-miR-34a-5p,hsa-miR-98-5p,hsa-miR-652-3p,hsa-miR-18a-3p,hsa-miR-149-5p,hsa-miR-30a-3p,hsa-miR-16-5p	hsa-miR-3658,hsa-miR-548c-3p,hsa-miR-548ac,hsa-miR-548z,hsa-miR-548bb-3p,hsa-miR-548h-3p,hsa-miR-377-3p,hsa-miR-548d-3p,hsa-let-7c-3p,hsa-miR-6739-3p,hsa-miR-6809-3p,hsa-miR-548aa,hsa-miR-548t-3p,hsa-miR-548ap-3p,hsa-miR-33a-3p,hsa-miR-302e,hsa-miR-4306,hsa-miR-890,hsa-miR-3714,hsa-miR-6833-5p,hsa-miR-708-3p,hsa-miR-548as-3p,hsa-miR-4494,hsa-miR-4521,hsa-miR-7114-5p,hsa-miR-4795-3p,hsa-miR-4303,h…	hsa-miR-374a,hsa-miR-377,hsa-miR-185,hsa-miR-520b,hsa-miR-520c-3p,hsa-miR-520a-3p,hsa-miR-372,hsa-miR-520e,hsa-miR-302a,hsa-miR-302b,hsa-miR-302c,hsa-miR-302d,hsa-miR-373,hsa-miR-520d-3p,hsa-miR-302e,hsa-miR-539,hsa-miR-190b,hsa-miR-190, hsa-miR-223,hsa-miR-197,hsa-miR-653,hsa-miR-543,hsa-miR-143,hsa-miR-135a,hsa-miR-135b,hsa-miR-142-3p,hsa-miR-28-5p,hsa-miR-613,hsa-miR-1,hsa-miR-206,hsa-miR-1297…	hsa-miR-93,hsa-miR-93a,hsa-miR-105,hsa-miR-106a,hsa-miR-291a-3p,hsa-miR-294,hsa-miR-295,hsa-miR-302abcde,hsa-miR-372,hsa-miR-373,hsa-miR-428,hsa-miR-519a,hsa-miR-520be,hsa-miR-520acd-3p,hsa-miR-1378,hsa-miR-1420ac,hsa-miR-223,hsa-miR-1ab,hsa-miR-206,hsa-miR-613,hsa-miR-135ab,hsa-miR-135a-5p,hsa-miR-218,hsa-miR-218a,hsa-miR-490-3p,hsa-miR-142-3p,hsa-miR-190,hsa-miR-190ab,hsa-miR-203,hsa-miR-129-5p…	0
RPN1-MECOM	Acute myeloid leukemia (AML)	hsa-miR-375,hsa-miR-26b-5p,hsa-miR-103a-3p	hsa-miR-3910,hsa-miR-4291,hsa-miR-19b-3p,hsa-miR-19a-3p,hsa-miR-3974,hsa-miR-6828-3p,hsa-miR-302c-5p,hsa-miR-4540,hsa-miR-5190,hsa-miR-6514-5p,hsa-miR-767-3p,hsa-miR-4470,hsa-miR-182-5p,hsa-miR-7973,hsa-let-7c-3p,hsa-miR-4268,hsa-miR-4274	hsa-miR-495,hsa-miR-133a,hsa-miR-133b,hsa-miR-488,hsa-miR-219-5p,hsa-miR-182,hsa-miR-338-3p,hsa-miR-613,hsa-miR-206,hsa-miR-1,hsa-miR-542-3p,hsa-miR-122,hsa-miR-19a,hsa-miR-19b,hsa-miR-374a,hsa-miR-374b,hsa-miR-125a-3p,hsa-miR-96,hsa-miR-1271,hsa-miR-504,hsa-miR-132,hsa-miR-212,hsa-miR-22,hsa-miR-382 ,hsa-miR-505,hsa-miR-129-5p,hsa-miR-543,hsa-miR-186,hsa-miR-506,hsa-miR-124,hsa-miR-329,hsa-miR-3…	hsa-miR-96,hsa-miR-507,hsa-miR-1271,hsa-miR-133abc,hsa-miR-219-5p,hsa-miR-508,hsa-miR-508-3p,hsa-miR-4782-3p,hsa-miR-1ab,hsa-miR-206,hsa-miR-613,hsa-miR-338,hsa-miR-338-3p,hsa-miR-22,hsa-miR-22-3p,hsa-miR-182,hsa-miR-19ab,hsa-miR-214,hsa-miR-761,hsa-miR-3619-5p,hsa-miR-124,hsa-miR-124ab,hsa-miR-506,hsa-miR-132,hsa-miR-212,hsa-miR-212-3p	0
RUNX1/AML1-AFF3/LAF4	T-cell acute lymphoblastic leukemia	hsa-miR-27a-3p,hsa-miR-17-5p,hsa-miR-20a-5p,hsa-miR-106a-5p,hsa-miR-423-5p	hsa-miR-6867-5p,hsa-miR-450a-2-3p,hsa-miR-5787,hsa-miR-200b-3p,hsa-miR-7160-5p,hsa-miR-200c-3p,hsa-miR-4505,hsa-miR-429,hsa-miR-518c-5p,hsa-miR-4443,hsa-miR-2110,hsa-miR-661,hsa-miR-8485,hsa-miR-493-5p,hsa-miR-3941,hsa-miR-5681a,hsa-miR-222-5p,hsa-miR-4275,hsa-miR-4793-3p,hsa-miR-4305,hsa-miR-200a-5p,hsa-miR-200b-5p,hsa-miR-570-3p,hsa-miR-1275,hsa-miR-6842-3p,hsa-miR-4658,hsa-miR-6790-5p,hsa-miR-…	hsa-miR-224,hsa-miR-590-3p,hsa-miR-421,hsa-miR-200b, hsa-miR-486-5p,hsa-miR-429,hsa-miR-200c,hsa-miR-301a, hsa-miR-30d,hsa-miR-30a,hsa-miR-30b,hsa-miR-30c, hsa-miR-30e,hsa-miR-382,hsa-miR-138,hsa-miR-33b,hsa-miR-33a,hsa-miR-139-5p,hsa-miR-544,hsa-miR-383,hsa-miR-31,hsa-miR-101,hsa-miR-144,hsa-miR-194,hsa-miR-296-3p,hsa-miR-92a,hsa-miR-25,hsa-miR-92b,hsa-miR-141, hsa-miR-367,hsa-miR-363,hsa-miR-20…	hsa-miR-138,hsa-miR-138ab,hsa-miR-217,hsa-miR-200bc,hsa-miR-429,hsa-miR-548a,hsa-miR-25,hsa-miR-32,hsa-miR-92abc,hsa-miR-363,hsa-miR-363-3p,hsa-miR-367,hsa-miR-139-5p,hsa-miR-33ab,hsa-miR-33-5p,hsa-miR-128,hsa-miR-128ab,hsa-miR-130ac,hsa-miR-301ab,hsa-miR-301b,hsa-miR-301b-3p,hsa-miR-454,hsa-miR-721,hsa-miR-4295,hsa-miR-3666,hsa-miR-34ac,hsa-miR-34bc-5p,hsa-miR-449abc,hsa-miR-449c-5p,hsa-miR-194,…	0
RUNX1/AML1-C20orf112	Acute Myeloid Leukemia(AML)	hsa-miR-27a-3p,hsa-miR-17-5p,hsa-miR-20a-5p,hsa-miR-106a-5p,hsa-miR-423-5p	hsa-miR-4419a,hsa-miR-6127,hsa-miR-7153-3p,hsa-miR-6133,hsa-miR-6130,hsa-miR-4510,hsa-miR-6129,hsa-miR-548az-5p,hsa-miR-495-5p,hsa-miR-6870-5p,hsa-miR-15a-5p,hsa-miR-15b-5p,hsa-miR-6838-5p,hsa-miR-6802-5p,hsa-miR-16-5p,hsa-miR-424-5p,hsa-miR-6893-5p,hsa-miR-195-5p,hsa-miR-497-5p,hsa-miR-4719,hsa-miR-548t-5p,hsa-miR-8085,hsa-miR-6731-5p,hsa-miR-7106-5p,hsa-miR-4299,hsa-miR-184,hsa-miR-3680-5p,hsa-…	hsa-miR-148a,hsa-miR-148b,hsa-miR-152,hsa-miR-184, hsa-miR-15b,hsa-miR-15a,hsa-miR-424,hsa-miR-497,hsa-miR-195,hsa-miR-16,hsa-miR-103,hsa-miR-107,hsa-miR-488,hsa-miR-29b,hsa-miR-29c,hsa-miR-129-5p,hsa-miR-29a,hsa-miR-1,hsa-miR-613,hsa-miR-206,hsa-miR-30b,hsa-miR-30c,hsa-miR-30d,hsa-miR-30a,hsa-miR-30e,hsa-miR-377, hsa-miR-101,hsa-miR-302e,hsa-miR-302a,hsa-miR-302b, hsa-miR-302c,hsa-miR-302d,hsa-m…	hsa-miR-148ab-3p,hsa-miR-152,hsa-miR-122,hsa-miR-122a,hsa-miR-1352,hsa-miR-184,hsa-miR-1ab,hsa-miR-206,hsa-miR-613,hsa-miR-22,hsa-miR-22-3p,hsa-miR-93,hsa-miR-93a,hsa-miR-105,hsa-miR-106a,hsa-miR-291a-3p,hsa-miR-294,hsa-miR-295,hsa-miR-302abcde,hsa-miR-372,hsa-miR-373,hsa-miR-428,hsa-miR-519a,hsa-miR-520be,hsa-miR-520acd-3p,hsa-miR-1378,hsa-miR-1420ac,hsa-miR-153,has-let-7,hsa-miR-98,hsa-miR-4458…	1
RUNX1/AML1-CBFA2T3	Acute Myeloid Leukemia(AML)	hsa-miR-27a-3p,hsa-miR-17-5p,hsa-miR-20a-5p,hsa-miR-106a-5p,hsa-miR-423-5p	hsa-miR-6856-5p,hsa-miR-6758-5p,hsa-miR-4492,hsa-miR-7111-5p,hsa-miR-544a,hsa-miR-128-2-5p,hsa-miR-1249-5p,hsa-miR-128-1-5p,hsa-miR-423-5p,hsa-miR-4535,hsa-miR-3184-5p,hsa-miR-6870-5p,hsa-miR-5698,hsa-miR-4723-5p,hsa-miR-1827,hsa-miR-6081,hsa-miR-1290,hsa-miR-4709-3p,hsa-miR-486-3p,hsa-miR-4262,hsa-miR-449a,hsa-miR-4644,hsa-miR-449b-5p,hsa-miR-34a-5p,hsa-miR-34c-5p,hsa-miR-6791-5p,hsa-miR-6756-5p…	hsa-miR-449a,hsa-miR-449b,hsa-miR-34c-5p,hsa-miR-34a, hsa-miR-204,hsa-miR-211,hsa-miR-182,hsa-miR-876-5p, hsa-miR-544,hsa-miR-25,hsa-miR-27a,hsa-miR-27b,hsa-miR-219-5p,hsa-miR-330-5p,hsa-miR-326,hsa-miR-191,hsa-miR-181b,hsa-miR-181c,hsa-miR-181d,hsa-miR-196b,hsa-miR-196a,hsa-miR-181a,hsa-miR-335,hsa-miR-23a,hsa-miR-23b,hsa-miR-129-5p,hsa-miR-203,hsa-miR-384,hsa-miR-224,hsa-miR-376a,hsa-miR-376b,h…	hsa-miR-34ac,hsa-miR-34bc-5p,hsa-miR-449abc,hsa-miR-449c-5p,hsa-miR-182,hsa-miR-96,hsa-miR-507,hsa-miR-1271,hsa-miR-25,hsa-miR-32,hsa-miR-92abc,hsa-miR-363,hsa-miR-363-3p,hsa-miR-367,hsa-miR-23abc,hsa-miR-23b-3p,hsa-miR-196abc,hsa-miR-181abcd,hsa-miR-4262,hsa-miR-503,hsa-miR-219-5p,hsa-miR-508,hsa-miR-508-3p,hsa-miR-4782-3p,hsa-miR-27abc,hsa-miR-27a-3p,has-let-7,hsa-miR-98,hsa-miR-4458,hsa-miR-45…	1
SS18-SSX2	Synovial sarcoma	hsa-miR-140-3p,hsa-miR-215-5p,hsa-miR-192-5p,hsa-miR-331-3p,hsa-miR-222-3p	hsa-miR-6867-5p,hsa-miR-1282,hsa-miR-5003-3p,hsa-miR-4667-5p,hsa-miR-5581-3p,hsa-miR-2467-3p,hsa-miR-4319,hsa-miR-6731-5p	hsa-miR-431,hsa-miR-128,hsa-miR-425,hsa-miR-96,hsa-miR-1271,hsa-miR-155,hsa-miR-134,hsa-miR-210,hsa-miR-125a-5p,hsa-miR-125b,hsa-miR-488,hsa-miR-197,hsa-miR-185,hsa-miR-33b,hsa-miR-33a	Not recognised	0
SS18-SSX4	Synovial sarcoma	hsa-miR-140-3p,hsa-miR-215-5p,hsa-miR-192-5p,hsa-miR-331-3p,hsa-miR-222-3p	hsa-miR-1282,hsa-miR-6867-5p,hsa-miR-5003-3p,hsa-miR-4306,hsa-miR-4667-5p,hsa-miR-2467-3p,hsa-miR-6731-5p	hsa-miR-185,hsa-let-7i,hsa-let-7b,hsa-let-7a,hsa-let-7c,hsa-let-7e,hsa-miR-98,hsa-miR-134,hsa-miR-431,hsa-let-7d,hsa-let-7f,hsa-let-7g,hsa-miR-96,hsa-miR-1271,hsa-miR-191,hsa-miR-183,hsa-miR-210,hsa-miR-488,hsa-miR-197	Not recognised	0
TCF7L1-HLF	B-cell precursor acute lymphoid leukemia	hsa-miR-17-5p,hsa-miR-124-3p,hsa-miR-615-3p,hsa-miR-342-3p,hsa-miR-320a	hsa-miR-1324,hsa-miR-8485,hsa-miR-4496,hsa-miR-6501-5p,hsa-miR-488-3p,hsa-miR-6845-3p,hsa-miR-5011-5p,hsa-miR-940,hsa-miR-3664-5p,hsa-miR-6808-5p,hsa-miR-6893-5p,hsa-miR-548az-3p,hsa-miR-137,hsa-miR-548e-3p,hsa-miR-3148,hsa-miR-548a-3p,hsa-miR-548ar-3p,hsa-miR-548f-3p,hsa-miR-651-3p,hsa-miR-922,hsa-miR-8075,hsa-miR-627-3p,hsa-miR-218-5p,hsa-miR-6507-5p,hsa-miR-4735-3p,hsa-miR-153-5p,hsa-miR-548aw…	hsa-miR-216b,hsa-miR-590-3p,hsa-miR-30e,hsa-miR-374a,hsa-miR-181a,hsa-miR-181b,hsa-miR-181c,hsa-miR-181d,hsa-miR-30d,hsa-miR-30a,hsa-miR-30b,hsa-miR-30c,hsa-miR-374b,hsa-miR-200b,hsa-miR-200c,hsa-miR-429,hsa-miR-137,hsa-miR-758,hsa-miR-544,hsa-miR-218,hsa-miR-106a,hsa-miR-17,hsa-miR-20a,hsa-miR-20b,hsa-miR-29b,hsa-miR-141,hsa-miR-200a,hsa-miR-18a,hsa-miR-18b,hsa-miR-488,hsa-miR-494,hsa-miR-93,hsa…	hsa-miR-18ab,hsa-miR-4735-3p,hsa-miR-17,hsa-miR-17-5p,hsa-miR-20ab,hsa-miR-20b-5p,hsa-miR-93,hsa-miR-106ab,hsa-miR-427,hsa-miR-518a-3p,hsa-miR-519d,hsa-miR-223,hsa-miR-148ab-3p,hsa-miR-152,hsa-miR-183,hsa-miR-137,hsa-miR-137ab,hsa-miR-93,hsa-miR-93a,hsa-miR-105,hsa-miR-106a,hsa-miR-291a-3p,hsa-miR-294,hsa-miR-295,hsa-miR-302abcde,hsa-miR-372,hsa-miR-373,hsa-miR-428,hsa-miR-519a,hsa-miR-520be,hsa-…	1
TFG-NTRK1	Papillary thyroid carcinoma	hsa-miR-192-5p,hsa-miR-877-3p,hsa-miR-193b-3p,hsa-miR-106a-5p,hsa-miR-92a-3p	hsa-miR-7160-5p,hsa-miR-185-3p,hsa-miR-6804-5p,hsa-miR-302f	hsa-miR-873,hsa-miR-410	Not recognised	0
TLX1-TCRA/TRAC	acute lymphocytic leukemia(ALL)	hsa-miR-340-5p,hsa-miR-26b-5p	Not recognised	hsa-miR-424,hsa-miR-497 ,hsa-miR-16,hsa-miR-195, hsa-miR-15b,hsa-miR-15a,hsa-miR-214,hsa-miR-34c-5p, hsa-miR-34a,hsa-miR-449a,hsa-miR-449b,hsa-miR-326 , hsa-miR-330-5p,hsa-miR-200a,hsa-miR-141,hsa-miR-543,hsa-miR-145,hsa-miR-33a,hsa-miR-33b	Not recognised	0
TPR-NTRK1	Papillary thyroid carcinoma	hsa-miR-375,hsa-miR-1180-3p,hsa-miR-615-3p,hsa-miR-378a-5p	hsa-miR-7160-5p,hsa-miR-185-3p, hsa-miR-6804-5p,hsa-miR-302f	hsa-miR-873,hsa-miR-410	Not recognised	0
