# Supplementary material for: FARE-CAFE: a database of functional and regulatory elements of cancer-associated fusion events
Source: Database (Oxford). 2015 Sep 16;2015:bav086. doi: 10.1093/database/bav086 (PMC4684693; doi:10.1093/database/bav086)
Supplement: Supplementary Data [file supp_bav086_suppl_data.zip › Supplementary Table S4.xls]

## Sheet: Sheet1-FP & Cancer Type
Fusion_Protein	Cancer_Type
ABL1-BCR	Acute Myeloid Leukemia(AML)
ACSL6-ETV6	Acute Myeloid Leukemia(AML)
AFF1-MLL	Acute Myeloid Leukemia(AML)
CBFB-MYH11	Acute Myeloid Leukemia(AML)
FGFR1OP-FGFR1	Acute Myeloid Leukemia(AML)
FOXO4-MLL	Acute Myeloid Leukemia(AML)
FUS-ERG	Acute Myeloid Leukemia(AML)
HOXA9-NUP98	Acute Myeloid Leukemia(AML)
KAT6A-CREBBP	Acute Myeloid Leukemia(AML)
KAT6A-NCOA2	Acute Myeloid Leukemia(AML)
MLL-CEP170B	Acute Myeloid Leukemia(AML)
MLL-ELL	Acute Myeloid Leukemia(AML)
MLL-GAS7	Acute Myeloid Leukemia(AML)
MLL-SEPT5/PNUTL1	Acute Myeloid Leukemia(AML)
MLLT3-MLL	Acute Myeloid Leukemia(AML)
MNX1-ETV6	Acute Myeloid Leukemia(AML)
NUP98-HOXC11	Acute Myeloid Leukemia(AML)
NUP98-HOXC13	Acute Myeloid Leukemia(AML)
PDGFRB-TRIP11	Acute Myeloid Leukemia(AML)
RBM15-MKL1	Acute Myeloid Leukemia(AML)
RUNX1-RUNX1T1/ETO	Acute Myeloid Leukemia(AML)
RUNX1T1/ETO-RUNX1/AML1	Acute Myeloid Leukemia(AML)
TRIP11/CEV14-PDGFRB	Acute Myeloid Leukemia(AML)
ABL1-BCR	Chronic Myeloid Leukemia
BCR-ABL1	Chronic Myeloid Leukemia
ETV6-PER1	Chronic Myeloid Leukemia
FGFR1OP-FGFR1	Chronic Myeloid Leukemia
MECOM-RUNX1/AML1	Chronic Myeloid Leukemia
PDGFRA-BCR	Chronic Myeloid Leukemia
STYXL1-BCR	Chronic Myeloid Leukemia
ETV4-EWSR1	Ewing sarcoma
EWSR1-ATF1	Ewing sarcoma
EWSR1-ERG	Ewing sarcoma
EWSR1-ETV1	Ewing sarcoma
EWSR1-ETV4	Ewing sarcoma
EWSR1-FEV	Ewing sarcoma
EWSR1-FLI1	Ewing sarcoma
FUS-ERG	Ewing sarcoma

## Sheet: Sheet2-FP domains & DDIs
Fusion_Protein	Fusion_Protein_Isoforms	Domains_in_5'Partner	DDIs_for_Domains_in_5'Partner	Domains_in_3'Partner	DDIs_for_Domains_in_3'Partner	5'_Protein	5'P_Domains	5'P_Domains_DDI_partners	3'_Protein	3'P_Domains	3'P_Domains_DDI_partners	Missing_FP_Domains	Missing_FP_Domains_DDI
ABL1-BCR	ABL1-BCR-Isoform1	_	_	_	_	ABL1	A)SH3_1,B)SH2,C)Pkinase_Tyr,D)F_actin_bind	A)SH3_1,Ank_2,P53,ubiquitin,Asp,PB1,SH3_2,F-protein,Pkinase_Tyr,Trypsin,Guanylate_kin,SH2,p47_phox_C,B)C1_1,PI3Ka,SH3_1,Y_phosphatase,C2,PI3_PI4_kinase,SH3_2,fn3,PAG,Pkinase_Tyr,SOCS_box,PI3K_C2,SH2,STAT_bind,C)Inhibitor_Mig-6, Y_phosphatase,Pkinase_Tyr,SH3_9,EphA2_TM,CH,SH3_1,Pkinase,BPS,AvrPto, FERM_M,SH2,D)_	BCR	A)Bcr-Abl_Oligo,B)RhoGEF,C)PH,D)C2,E)RhoGAP	A)Bcr-Abl_Oligo,B)C1_1,G-alpha,Histone,PH,PH_5,RGS,Ras,RasGEF_N,RhoGEF,SH3_9,C)Arf,BTK, C1_1,CAMSAP_CH,Dynamin_M,IRS,PH,Pkinase,RA,Ras,RhoGEF,SH3_9,Sif,WD40,D)C2,PI-PLC-X,S_100,EF-hand_10, PI-PLC-Y,EF-hand_like,PLA2_B,FGF,SH2,E)Ras,C1_1,RhoGAP	A)SH3_1,B)SH2,C)Pkinase_Tyr,D)F_actin_bind,E)Bcr-Abl_Oligo,F)RhoGEF,G)PH,H)C2,I)RhoGAP	A)SH3_1,Ank_2,P53,ubiquitin,Asp,PB1,SH3_2,F-protein,Pkinase_Tyr,Trypsin,Guanylate_kin,SH2,p47_phox_C,B)C1_1,PI3Ka,SH3_1,Y_phosphatase,C2,PI3_PI4_kinase,SH3_2,fn3,PAG,Pkinase_Tyr,SOCS_box,PI3K_C2,SH2,STAT_bind,C)Inhibitor_Mig-6, Y_phosphatase,Pkinase_Tyr,SH3_9,EphA2_TM,CH,SH3_1,Pkinase,BPS,AvrPto, FERM_M,SH2,D)_,E)Bcr-Abl_Oligo,F)C1_1,G-alpha,Histone,PH,PH_5,RGS,Ras,RasGEF_N,RhoGEF,SH3_9,G)Arf,BTK…
ABL1-BCR	ABL1-BCR-Isoform2	__	__	A)RhoGEF,B)PH	A)C1_1,G-alpha,Histone,PH,PH_5,RGS,Ras,RasGEF_N,RhoGEF,SH3_9,B)Arf,BTK, C1_1,CAMSAP_CH,Dynamin_M,IRS,PH,Pkinase,RA,Ras,RhoGEF,SH3_9,Sif,WD40	ABL1	A)SH3_1,B)SH2,C)Pkinase_Tyr,D)F_actin_bind	A)SH3_1,Ank_2,P53,ubiquitin,Asp,PB1,SH3_2,F-protein,Pkinase_Tyr,Trypsin,Guanylate_kin,SH2,p47_phox_C,B)C1_1,PI3Ka,SH3_1,Y_phosphatase,C2,PI3_PI4_kinase,SH3_2,fn3,PAG,Pkinase_Tyr,SOCS_box,PI3K_C2,SH2,STAT_bind,C)Inhibitor_Mig-6, Y_phosphatase,Pkinase_Tyr,SH3_9,EphA2_TM,CH,SH3_1,Pkinase,BPS,AvrPto, FERM_M,SH2,D)_	BCR	A)Bcr-Abl_Oligo,B)RhoGEF,C)PH,D)C2,E)RhoGAP	A)Bcr-Abl_Oligo,B)C1_1,G-alpha,Histone,PH,PH_5,RGS,Ras,RasGEF_N,RhoGEF,SH3_9,C)Arf,BTK, C1_1,CAMSAP_CH,Dynamin_M,IRS,PH,Pkinase,RA,Ras,RhoGEF,SH3_9,Sif,WD40,D)C2,PI-PLC-X,S_100,EF-hand_10, PI-PLC-Y,EF-hand_like,PLA2_B,FGF,SH2,E)Ras,C1_1,RhoGAP	A)SH3_1,B)SH2,C)Pkinase_Tyr,D)F_actin_bind,E)Bcr-Abl_Oligo	A)SH3_1,Ank_2,P53,ubiquitin,Asp,PB1,SH3_2,F-protein,Pkinase_Tyr,Trypsin,Guanylate_kin,SH2,p47_phox_C,B)C1_1,PI3Ka,SH3_1,Y_phosphatase,C2,PI3_PI4_kinase,SH3_2,fn3,PAG,Pkinase_Tyr,SOCS_box,PI3K_C2,SH2,STAT_bind,C)Inhibitor_Mig-6, Y_phosphatase,Pkinase_Tyr,SH3_9,EphA2_TM,CH,SH3_1,Pkinase,BPS,AvrPto, FERM_M,SH2,D)_,E)Bcr-Abl_Oligo
ABL1-BCR	ABL1-BCR-Isoform3	__	__	A)RhoGEF,B)PH,C)C2,D)RhoGAP	A)C1_1,G-alpha,Histone,PH,PH_5,RGS,Ras,RasGEF_N,RhoGEF,SH3_9,B)Arf,BTK, C1_1,CAMSAP_CH,Dynamin_M,IRS,PH,Pkinase,RA,Ras,RhoGEF,SH3_9,Sif,WD40,C)C2,PI-PLC-X,S_100,EF-hand_10, PI-PLC-Y,EF-hand_like,PLA2_B,FGF,SH2,D)Ras,C1_1,RhoGAP	ABL1	A)SH3_1,B)SH2,C)Pkinase_Tyr,D)F_actin_bind	A)SH3_1,Ank_2,P53,ubiquitin,Asp,PB1,SH3_2,F-protein,Pkinase_Tyr,Trypsin,Guanylate_kin,SH2,p47_phox_C,B)C1_1,PI3Ka,SH3_1,Y_phosphatase,C2,PI3_PI4_kinase,SH3_2,fn3,PAG,Pkinase_Tyr,SOCS_box,PI3K_C2,SH2,STAT_bind,C)Inhibitor_Mig-6, Y_phosphatase,Pkinase_Tyr,SH3_9,EphA2_TM,CH,SH3_1,Pkinase,BPS,AvrPto, FERM_M,SH2,D)_	BCR	A)Bcr-Abl_Oligo,B)RhoGEF,C)PH,D)C2,E)RhoGAP	A)Bcr-Abl_Oligo,B)C1_1,G-alpha,Histone,PH,PH_5,RGS,Ras,RasGEF_N,RhoGEF,SH3_9,C)Arf,BTK, C1_1,CAMSAP_CH,Dynamin_M,IRS,PH,Pkinase,RA,Ras,RhoGEF,SH3_9,Sif,WD40,D)C2,PI-PLC-X,S_100,EF-hand_10, PI-PLC-Y,EF-hand_like,PLA2_B,FGF,SH2,E)Ras,C1_1,RhoGAP	A)SH3_1,B)SH2,C)Pkinase_Tyr,D)F_actin_bind,E)Bcr-Abl_Oligo	A)SH3_1,Ank_2,P53,ubiquitin,Asp,PB1,SH3_2,F-protein,Pkinase_Tyr,Trypsin,Guanylate_kin,SH2,p47_phox_C,B)C1_1,PI3Ka,SH3_1,Y_phosphatase,C2,PI3_PI4_kinase,SH3_2,fn3,PAG,Pkinase_Tyr,SOCS_box,PI3K_C2,SH2,STAT_bind,C)Inhibitor_Mig-6, Y_phosphatase,Pkinase_Tyr,SH3_9,EphA2_TM,CH,SH3_1,Pkinase,BPS,AvrPto, FERM_M,SH2,D)_,E)Bcr-Abl_Oligo
ABL1-BCR	ABL1-BCR-Isoform4	__	__	A)Bcr-Abl_Oligo,B)RhoGEF,C)PH	A)Bcr-Abl_Oligo,B)C1_1,G-alpha,Histone,PH,PH_5,RGS,Ras,RasGEF_N,RhoGEF,SH3_9,C)Arf,BTK, C1_1,CAMSAP_CH,Dynamin_M,IRS,PH,Pkinase,RA,Ras,RhoGEF,SH3_9,Sif,WD40	ABL1	A)SH3_1,B)SH2,C)Pkinase_Tyr,D)F_actin_bind	A)SH3_1,Ank_2,P53,ubiquitin,Asp,PB1,SH3_2,F-protein,Pkinase_Tyr,Trypsin,Guanylate_kin,SH2,p47_phox_C,B)C1_1,PI3Ka,SH3_1,Y_phosphatase,C2,PI3_PI4_kinase,SH3_2,fn3,PAG,Pkinase_Tyr,SOCS_box,PI3K_C2,SH2,STAT_bind,C)Inhibitor_Mig-6, Y_phosphatase,Pkinase_Tyr,SH3_9,EphA2_TM,CH,SH3_1,Pkinase,BPS,AvrPto, FERM_M,SH2,D)_	BCR	A)Bcr-Abl_Oligo,B)RhoGEF,C)PH,D)C2,E)RhoGAP	A)Bcr-Abl_Oligo,B)C1_1,G-alpha,Histone,PH,PH_5,RGS,Ras,RasGEF_N,RhoGEF,SH3_9,C)Arf,BTK, C1_1,CAMSAP_CH,Dynamin_M,IRS,PH,Pkinase,RA,Ras,RhoGEF,SH3_9,Sif,WD40,D)C2,PI-PLC-X,S_100,EF-hand_10, PI-PLC-Y,EF-hand_like,PLA2_B,FGF,SH2,E)Ras,C1_1,RhoGAP	A)SH3_1,B)SH2,C)Pkinase_Tyr,D)F_actin_bind	A)SH3_1,Ank_2,P53,ubiquitin,Asp,PB1,SH3_2,F-protein,Pkinase_Tyr,Trypsin,Guanylate_kin,SH2,p47_phox_C,B)C1_1,PI3Ka,SH3_1,Y_phosphatase,C2,PI3_PI4_kinase,SH3_2,fn3,PAG,Pkinase_Tyr,SOCS_box,PI3K_C2,SH2,STAT_bind,C)Inhibitor_Mig-6, Y_phosphatase,Pkinase_Tyr,SH3_9,EphA2_TM,CH,SH3_1,Pkinase,BPS,AvrPto, FERM_M,SH2,D)_
ACSL6-ETV6	ACSL6-ETV6-Isoform1	_	_	_	_	ACSL6	AMP-binding	AMP-binding,AMP-binding_C,AMP-binding_C_2, Condensation,MbtH,PP-binding	ETV6	A)SAM_PNT,B)Ets	A)SAM_PNT,Phage_lysozyme,B)SRF-TF,Ank_2,PAX,Ets	A)AMP-binding,B)SAM_PNT,C)Ets	A)AMP-binding,AMP-binding_C,AMP-binding_C_2, Condensation,MbtH,PP-binding,B)SAM_PNT,Phage_lysozyme,C)SRF-TF,Ank_2,PAX,Ets
ACSL6-ETV6	ACSL6-ETV6-Isoform2	__	__	A)SAM_PNT,B)Ets	A)SAM_PNT,Phage_lysozyme,B)SRF-TF,Ank_2,PAX,Ets	ACSL6	AMP-binding	AMP-binding,AMP-binding_C,AMP-binding_C_2, Condensation,MbtH,PP-binding	ETV6	A)SAM_PNT,B)Ets	A)SAM_PNT,Phage_lysozyme,B)SRF-TF,Ank_2,PAX,Ets	AMP-binding	AMP-binding,AMP-binding_C,AMP-binding_C_2, Condensation,MbtH,PP-binding
ACSL6-ETV6	ACSL6-ETV6-Isoform3	AMP-binding	AMP-binding,AMP-binding_C,AMP-binding_C_2, Condensation,MbtH,PP-binding	A)SAM_PNT,B)Ets	A)SAM_PNT,Phage_lysozyme,B)SRF-TF,Ank_2,PAX,Ets	ACSL6	AMP-binding	AMP-binding,AMP-binding_C,AMP-binding_C_2, Condensation,MbtH,PP-binding	ETV6	A)SAM_PNT,B)Ets	A)SAM_PNT,Phage_lysozyme,B)SRF-TF,Ank_2,PAX,Ets	_	_
ACSL6-ETV6	ACSL6-ETV6-Isoform4	AMP-binding	AMP-binding,AMP-binding_C,AMP-binding_C_2, Condensation,MbtH,PP-binding	A)SAM_PNT,B)Ets	A)SAM_PNT,Phage_lysozyme,B)SRF-TF,Ank_2,PAX,Ets	ACSL6	AMP-binding	AMP-binding,AMP-binding_C,AMP-binding_C_2, Condensation,MbtH,PP-binding	ETV6	A)SAM_PNT,B)Ets	A)SAM_PNT,Phage_lysozyme,B)SRF-TF,Ank_2,PAX,Ets	_	_
ACSL6-ETV6	ACSL6-ETV6-Isoform5	AMP-binding	AMP-binding,AMP-binding_C,AMP-binding_C_2, Condensation,MbtH,PP-binding	A)SAM_PNT,B)Ets	A)SAM_PNT,Phage_lysozyme,B)SRF-TF,Ank_2,PAX,Ets	ACSL6	AMP-binding	AMP-binding,AMP-binding_C,AMP-binding_C_2, Condensation,MbtH,PP-binding	ETV6	A)SAM_PNT,B)Ets	A)SAM_PNT,Phage_lysozyme,B)SRF-TF,Ank_2,PAX,Ets	_	_
ACSL6-ETV6	ACSL6-ETV6-Isoform6	AMP-binding	AMP-binding,AMP-binding_C,AMP-binding_C_2, Condensation,MbtH,PP-binding	A)SAM_PNT,B)Ets	A)SAM_PNT,Phage_lysozyme,B)SRF-TF,Ank_2,PAX,Ets	ACSL6	AMP-binding	AMP-binding,AMP-binding_C,AMP-binding_C_2, Condensation,MbtH,PP-binding	ETV6	A)SAM_PNT,B)Ets	A)SAM_PNT,Phage_lysozyme,B)SRF-TF,Ank_2,PAX,Ets	_	_
AFF1/AF4/MLLT2-MLL	AFF1/AF4/MLLT2-MLL-Isoform1	AF-4	Pkinase, Cyclin_N,AF-4,Tat	A)PHD,B)zf-HC5HC2H,C)FYRN,D)FYRC,E)SET	A)PHD,Bromodomain,JmjC,RRM_1,B)_,C)FYRC,D)FYRN,E)SET,Pre-SET,SAD-SRA,MORN,Rubis-subs-bind	AFF1/AF4/MLLT2	AF-4	Pkinase, Cyclin_N,AF-4,Tat	MLL	A)zf-CXXC,B)PHD,C)zf-HC5HC2H,D)FYRN,E)FYRC,F)SET	A)DNA_methylase,B)PHD,Bromodomain,JmjC,RRM_1,C)_,D)FYRC,E)FYRN,F)MORN,Pre-SET,Rubis-subs-bind	zf-CXXC	DNA_methylase
AFF1/AF4/MLLT2-MLL	AFF1/AF4/MLLT2-MLL-Isoform2	AF-4	Pkinase, Cyclin_N,AF-4,Tat	A)PHD,B)zf-HC5HC2H,C)FYRN,D)FYRC,E)SET	A)PHD,Bromodomain,JmjC,RRM_1,B)_,C)FYRC,D)FYRN,E)SET,Pre-SET,SAD-SRA,MORN,Rubis-subs-bind	AFF1/AF4/MLLT2	AF-4	Pkinase, Cyclin_N,AF-4,Tat	MLL	A)zf-CXXC,B)PHD,C)zf-HC5HC2H,D)FYRN,E)FYRC,F)SET	A)DNA_methylase,B)PHD,Bromodomain,JmjC,RRM_1,C)_,D)FYRC,E)FYRN,F)MORN,Pre-SET,Rubis-subs-bind	zf-CXXC	DNA_methylase
AFF1/AF4/MLLT2-MLL	AFF1/AF4/MLLT2-MLL-Isoform3	AF-4	Pkinase, Cyclin_N,AF-4,Tat	A)PHD,B)zf-HC5HC2H,C)FYRN,D)FYRC,E)SET	A)PHD,Bromodomain,JmjC,RRM_1,B)_,C)FYRC,D)FYRN,E)SET,Pre-SET,SAD-SRA,MORN,Rubis-subs-bind	AFF1/AF4/MLLT2	AF-4	Pkinase, Cyclin_N,AF-4,Tat	MLL	A)zf-CXXC,B)PHD,C)zf-HC5HC2H,D)FYRN,E)FYRC,F)SET	A)DNA_methylase,B)PHD,Bromodomain,JmjC,RRM_1,C)_,D)FYRC,E)FYRN,F)MORN,Pre-SET,Rubis-subs-bind	zf-CXXC	DNA_methylase
AFF1/AF4/MLLT2-MLL	AFF1/AF4/MLLT2-MLL-Isoform4	_	_	A)PHD,B)zf-HC5HC2H,C)FYRN,D)FYRC,E)SET	A)PHD,Bromodomain,JmjC,RRM_1,B)_,C)FYRC,D)FYRN,E)SET,Pre-SET,SAD-SRA,MORN,Rubis-subs-bind	AFF1/AF4/MLLT2	AF-4	Pkinase, Cyclin_N,AF-4,Tat	MLL	A)zf-CXXC,B)PHD,C)zf-HC5HC2H,D)FYRN,E)FYRC,F)SET	A)DNA_methylase,B)PHD,Bromodomain,JmjC,RRM_1,C)_,D)FYRC,E)FYRN,F)MORN,Pre-SET,Rubis-subs-bind	A)AF-4,B)zf-CXXC	A)Pkinase,Cyclin_N,B)DNA_methylase
AFF1/AF4/MLLT2-MLL	AFF1/AF4/MLLT2-MLL-Isoform5	AF-4	Pkinase, Cyclin_N,AF-4,Tat	A)PHD,B)zf-HC5HC2H,C)FYRN,D)FYRC,E)SET	A)PHD,Bromodomain,JmjC,RRM_1,B)_,C)FYRC,D)FYRN,E)SET,Pre-SET,SAD-SRA,MORN,Rubis-subs-bind	AFF1/AF4/MLLT2	AF-4	Pkinase, Cyclin_N,AF-4,Tat	MLL	A)zf-CXXC,B)PHD,C)zf-HC5HC2H,D)FYRN,E)FYRC,F)SET	A)DNA_methylase,B)PHD,Bromodomain,JmjC,RRM_1,C)_,D)FYRC,E)FYRN,F)MORN,Pre-SET,Rubis-subs-bind	zf-CXXC	DNA_methylase
AFF1/AF4/MLLT2-MLL	AFF1/AF4/MLLT2-MLL-Isoform6	AF-4	Pkinase, Cyclin_N,AF-4,Tat	A)PHD,B)zf-HC5HC2H,C)FYRN,D)FYRC,E)SET	A)PHD,Bromodomain,JmjC,RRM_1,B)_,C)FYRC,D)FYRN,E)SET,Pre-SET,SAD-SRA,MORN,Rubis-subs-bind	AFF1/AF4/MLLT2	AF-4	Pkinase, Cyclin_N,AF-4,Tat	MLL	A)zf-CXXC,B)PHD,C)zf-HC5HC2H,D)FYRN,E)FYRC,F)SET	A)DNA_methylase,B)PHD,Bromodomain,JmjC,RRM_1,C)_,D)FYRC,E)FYRN,F)MORN,Pre-SET,Rubis-subs-bind	zf-CXXC	DNA_methylase
AFF1/AF4/MLLT2-MLL	AFF1/AF4/MLLT2-MLL-Isoform7	AF-4	Pkinase, Cyclin_N,AF-4,Tat	A)PHD,B)zf-HC5HC2H,C)FYRN,D)FYRC,E)SET	A)PHD,Bromodomain,JmjC,RRM_1,B)_,C)FYRC,D)FYRN,E)SET,Pre-SET,SAD-SRA,MORN,Rubis-subs-bind	AFF1/AF4/MLLT2	AF-4	Pkinase, Cyclin_N,AF-4,Tat	MLL	A)zf-CXXC,B)PHD,C)zf-HC5HC2H,D)FYRN,E)FYRC,F)SET	A)DNA_methylase,B)PHD,Bromodomain,JmjC,RRM_1,C)_,D)FYRC,E)FYRN,F)MORN,Pre-SET,Rubis-subs-bind	zf-CXXC	DNA_methylase
AFF1/AF4/MLLT2-MLL	AFF1/AF4/MLLT2-MLL-Isoform8	AF-4	Pkinase, Cyclin_N,AF-4,Tat	A)PHD,B)zf-HC5HC2H,C)FYRN,D)FYRC,E)SET	A)PHD,Bromodomain,JmjC,RRM_1,B)_,C)FYRC,D)FYRN,E)SET,Pre-SET,SAD-SRA,MORN,Rubis-subs-bind	AFF1/AF4/MLLT2	AF-4	Pkinase, Cyclin_N,AF-4,Tat	MLL	A)zf-CXXC,B)PHD,C)zf-HC5HC2H,D)FYRN,E)FYRC,F)SET	A)DNA_methylase,B)PHD,Bromodomain,JmjC,RRM_1,C)_,D)FYRC,E)FYRN,F)MORN,Pre-SET,Rubis-subs-bind	zf-CXXC	DNA_methylase
AFF1/AF4/MLLT2-MLL	AFF1/AF4/MLLT2-MLL-Isoform9	AF-4	Pkinase, Cyclin_N,AF-4,Tat	A)PHD,B)zf-HC5HC2H,C)FYRN,D)FYRC,E)SET	A)PHD,Bromodomain,JmjC,RRM_1,B)_,C)FYRC,D)FYRN,E)SET,Pre-SET,SAD-SRA,MORN,Rubis-subs-bind	AFF1/AF4/MLLT2	AF-4	Pkinase, Cyclin_N,AF-4,Tat	MLL	A)zf-CXXC,B)PHD,C)zf-HC5HC2H,D)FYRN,E)FYRC,F)SET	A)DNA_methylase,B)PHD,Bromodomain,JmjC,RRM_1,C)_,D)FYRC,E)FYRN,F)MORN,Pre-SET,Rubis-subs-bind	zf-CXXC	DNA_methylase
AFF1/AF4/MLLT2-MLL	AFF1/AF4/MLLT2-MLL-Isoform10	AF-4	Pkinase, Cyclin_N,AF-4,Tat	A)PHD,B)zf-HC5HC2H,C)FYRN,D)FYRC,E)SET	A)PHD,Bromodomain,JmjC,RRM_1,B)_,C)FYRC,D)FYRN,E)SET,Pre-SET,SAD-SRA,MORN,Rubis-subs-bind	AFF1/AF4/MLLT2	AF-4	Pkinase, Cyclin_N,AF-4,Tat	MLL	A)zf-CXXC,B)PHD,C)zf-HC5HC2H,D)FYRN,E)FYRC,F)SET	A)DNA_methylase,B)PHD,Bromodomain,JmjC,RRM_1,C)_,D)FYRC,E)FYRN,F)MORN,Pre-SET,Rubis-subs-bind	zf-CXXC	DNA_methylase
AFF1/AF4/MLLT2-MLL	AFF1/AF4/MLLT2-MLL-Isoform11	AF-4	Pkinase, Cyclin_N,AF-4,Tat	A)PHD,B)zf-HC5HC2H,C)FYRN,D)FYRC,E)SET	A)PHD,Bromodomain,JmjC,RRM_1,B)_,C)FYRC,D)FYRN,E)SET,Pre-SET,SAD-SRA,MORN,Rubis-subs-bind	AFF1/AF4/MLLT2	AF-4	Pkinase, Cyclin_N,AF-4,Tat	MLL	A)zf-CXXC,B)PHD,C)zf-HC5HC2H,D)FYRN,E)FYRC,F)SET	A)DNA_methylase,B)PHD,Bromodomain,JmjC,RRM_1,C)_,D)FYRC,E)FYRN,F)MORN,Pre-SET,Rubis-subs-bind	zf-CXXC	DNA_methylase
AFF1/AF4/MLLT2-MLL	AFF1/AF4/MLLT2-MLL-Isoform12	__	__	A)PHD,B)zf-HC5HC2H,C)FYRN,D)FYRC,E)SET	A)PHD,Bromodomain,JmjC,RRM_1,B)_,C)FYRC,D)FYRN,E)SET,Pre-SET,SAD-SRA,MORN,Rubis-subs-bind	AFF1/AF4/MLLT2	AF-4	Pkinase, Cyclin_N,AF-4,Tat	MLL	A)zf-CXXC,B)PHD,C)zf-HC5HC2H,D)FYRN,E)FYRC,F)SET	A)DNA_methylase,B)PHD,Bromodomain,JmjC,RRM_1,C)_,D)FYRC,E)FYRN,F)MORN,Pre-SET,Rubis-subs-bind	A)AF-4,B)zf-CXXC	A)Pkinase,Cyclin_N,B)DNA_methylase
AFF1/AF4/MLLT2-MLL	AFF1/AF4/MLLT2-MLL-Isoform13	AF-4	Pkinase, Cyclin_N,AF-4,Tat	A)PHD,B)zf-HC5HC2H,C)FYRN,D)FYRC,E)SET	A)PHD,Bromodomain,JmjC,RRM_1,B)_,C)FYRC,D)FYRN,E)SET,Pre-SET,SAD-SRA,MORN,Rubis-subs-bind	AFF1/AF4/MLLT2	AF-4	Pkinase, Cyclin_N,AF-4,Tat	MLL	A)zf-CXXC,B)PHD,C)zf-HC5HC2H,D)FYRN,E)FYRC,F)SET	A)DNA_methylase,B)PHD,Bromodomain,JmjC,RRM_1,C)_,D)FYRC,E)FYRN,F)MORN,Pre-SET,Rubis-subs-bind	zf-CXXC	DNA_methylase
BCR-ABL1	BCR-ABL1-Isoform1	_	_	A)SH3_1,B)SH2,C)Pkinase_Tyr,D)F_actin_bind	A)SH3_1,Ank_2,P53,ubiquitin,Asp,PB1,SH3_2,F-protein,Pkinase_Tyr,Trypsin,Guanylate_kin,SH2,p47_phox_C,B)C1_1,PI3Ka,SH3_1,Y_phosphatase,C2,PI3_PI4_kinase,SH3_2,fn3,PAG,Pkinase_Tyr,SOCS_box,PI3K_C2,SH2,STAT_bind,C)Inhibitor_Mig-6, Y_phosphatase,Pkinase_Tyr,SH3_9,EphA2_TM,CH,SH3_1,Pkinase,BPS,AvrPto, FERM_M,SH2,D)_	BCR	A)Bcr-Abl_Oligo,B)RhoGEF,C)PH,D)C2,E)RhoGAP	A)Bcr-Abl_Oligo,B)C1_1,G-alpha,Histone,PH,PH_5,RGS,Ras,RasGEF_N,RhoGEF,SH3_9,C)Arf,BTK, C1_1,CAMSAP_CH,Dynamin_M,IRS,PH,Pkinase,RA,Ras,RhoGEF,SH3_9,Sif,WD40,D)C2,PI-PLC-X,S_100,EF-hand_10, PI-PLC-Y,EF-hand_like,PLA2_B,FGF,SH2,E)Ras,RhoGAP	ABL1	A)SH3_1,B)SH2,C)Pkinase_Tyr,D)F_actin_bind	A)SH3_1,Ank_2,P53,ubiquitin,Asp,PB1,SH3_2,F-protein,Pkinase_Tyr,Trypsin,Guanylate_kin,SH2,p47_phox_C,B)C1_1,PI3Ka,SH3_1,Y_phosphatase,C2,PI3_PI4_kinase,SH3_2,fn3,PAG,Pkinase_Tyr,SOCS_box,PI3K_C2,SH2,STAT_bind,C)Inhibitor_Mig-6, Y_phosphatase,Pkinase_Tyr,SH3_9,EphA2_TM,CH,SH3_1,Pkinase,BPS,AvrPto, FERM_M,SH2,D)_	A)Bcr-Abl_Oligo,B)RhoGEF,C)PH,D)C2,E)RhoGAP	A)Bcr-Abl_Oligo,B)C1_1,G-alpha,Histone,PH,PH_5,RGS,Ras,RasGEF_N,RhoGEF,SH3_9,C)Arf,BTK, C1_1,CAMSAP_CH,Dynamin_M,IRS,PH,Pkinase,RA,Ras,RhoGEF,SH3_9,Sif,WD40,D)C2,PI-PLC-X,S_100,EF-hand_10, PI-PLC-Y,EF-hand_like,PLA2_B,FGF,SH2,E)Ras,RhoGAP
BCR-ABL1	BCR-ABL1-Isoform2	A)Bcr-Abl_Oligo,B)RhoGEF,C)PH	A)Bcr-Abl_Oligo,B)C1_1,G-alpha,Histone,PH,PH_5,RGS,Ras,RasGEF_N,RhoGEF,SH3_9,C)Arf,BTK, C1_1,CAMSAP_CH,Dynamin_M,IRS,PH,Pkinase,RA,Ras,RhoGEF,SH3_9,Sif,WD40	A)SH3_1,B)SH2,C)Pkinase_Tyr,D)F_actin_bind	A)SH3_1,Ank_2,P53,ubiquitin,Asp,PB1,SH3_2,F-protein,Pkinase_Tyr,Trypsin,Guanylate_kin,SH2,p47_phox_C,B)C1_1,PI3Ka,SH3_1,Y_phosphatase,C2,PI3_PI4_kinase,SH3_2,fn3,PAG,Pkinase_Tyr,SOCS_box,PI3K_C2,SH2,STAT_bind,C)Inhibitor_Mig-6, Y_phosphatase,Pkinase_Tyr,SH3_9,EphA2_TM,CH,SH3_1,Pkinase,BPS,AvrPto, FERM_M,SH2,D)_	BCR	A)Bcr-Abl_Oligo,B)RhoGEF,C)PH,D)C2,E)RhoGAP	A)Bcr-Abl_Oligo,B)C1_1,G-alpha,Histone,PH,PH_5,RGS,Ras,RasGEF_N,RhoGEF,SH3_9,C)Arf,BTK, C1_1,CAMSAP_CH,Dynamin_M,IRS,PH,Pkinase,RA,Ras,RhoGEF,SH3_9,Sif,WD40,D)C2,PI-PLC-X,S_100,EF-hand_10, PI-PLC-Y,EF-hand_like,PLA2_B,FGF,SH2,E)Ras,RhoGAP	ABL1	A)SH3_1,B)SH2,C)Pkinase_Tyr,D)F_actin_bind	A)SH3_1,Ank_2,P53,ubiquitin,Asp,PB1,SH3_2,F-protein,Pkinase_Tyr,Trypsin,Guanylate_kin,SH2,p47_phox_C,B)C1_1,PI3Ka,SH3_1,Y_phosphatase,C2,PI3_PI4_kinase,SH3_2,fn3,PAG,Pkinase_Tyr,SOCS_box,PI3K_C2,SH2,STAT_bind,C)Inhibitor_Mig-6, Y_phosphatase,Pkinase_Tyr,SH3_9,EphA2_TM,CH,SH3_1,Pkinase,BPS,AvrPto, FERM_M,SH2,D)_	A)C2,B)RhoGAP	A)C2,PI-PLC-X,S_100,EF-hand_10, PI-PLC-Y,EF-hand_like,PLA2_B,FGF,SH2,B)Ras,RhoGAP
BCR-ABL1	BCR-ABL1-Isoform3	A)Bcr-Abl_Oligo,B)RhoGEF,C)PH	A)Bcr-Abl_Oligo,B)C1_1,G-alpha,Histone,PH,PH_5,RGS,Ras,RasGEF_N,RhoGEF,SH3_9,C)Arf,BTK, C1_1,CAMSAP_CH,Dynamin_M,IRS,PH,Pkinase,RA,Ras,RhoGEF,SH3_9,Sif,WD40	A)SH3_1,B)SH2,C)Pkinase_Tyr,D)F_actin_bind	A)SH3_1,Ank_2,P53,ubiquitin,Asp,PB1,SH3_2,F-protein,Pkinase_Tyr,Trypsin,Guanylate_kin,SH2,p47_phox_C,B)C1_1,PI3Ka,SH3_1,Y_phosphatase,C2,PI3_PI4_kinase,SH3_2,fn3,PAG,Pkinase_Tyr,SOCS_box,PI3K_C2,SH2,STAT_bind,C)Inhibitor_Mig-6, Y_phosphatase,Pkinase_Tyr,SH3_9,EphA2_TM,CH,SH3_1,Pkinase,BPS,AvrPto, FERM_M,SH2,D)_	BCR	A)Bcr-Abl_Oligo,B)RhoGEF,C)PH,D)C2,E)RhoGAP	A)Bcr-Abl_Oligo,B)C1_1,G-alpha,Histone,PH,PH_5,RGS,Ras,RasGEF_N,RhoGEF,SH3_9,C)Arf,BTK, C1_1,CAMSAP_CH,Dynamin_M,IRS,PH,Pkinase,RA,Ras,RhoGEF,SH3_9,Sif,WD40,D)C2,PI-PLC-X,S_100,EF-hand_10, PI-PLC-Y,EF-hand_like,PLA2_B,FGF,SH2,E)Ras,RhoGAP	ABL1	A)SH3_1,B)SH2,C)Pkinase_Tyr,D)F_actin_bind	A)SH3_1,Ank_2,P53,ubiquitin,Asp,PB1,SH3_2,F-protein,Pkinase_Tyr,Trypsin,Guanylate_kin,SH2,p47_phox_C,B)C1_1,PI3Ka,SH3_1,Y_phosphatase,C2,PI3_PI4_kinase,SH3_2,fn3,PAG,Pkinase_Tyr,SOCS_box,PI3K_C2,SH2,STAT_bind,C)Inhibitor_Mig-6, Y_phosphatase,Pkinase_Tyr,SH3_9,EphA2_TM,CH,SH3_1,Pkinase,BPS,AvrPto, FERM_M,SH2,D)_	A)C2,B)RhoGAP	A)C2,PI-PLC-X,S_100,EF-hand_10, PI-PLC-Y,EF-hand_like,PLA2_B,FGF,SH2,B)Ras,RhoGAP
BCR-ABL1	BCR-ABL1-Isoform4	A)Bcr-Abl_Oligo,B)RhoGEF,C)PH	A)Bcr-Abl_Oligo,B)C1_1,G-alpha,Histone,PH,PH_5,RGS,Ras,RasGEF_N,RhoGEF,SH3_9,C)Arf,BTK, C1_1,CAMSAP_CH,Dynamin_M,IRS,PH,Pkinase,RA,Ras,RhoGEF,SH3_9,Sif,WD40	A)SH3_1,B)SH2,C)Pkinase_Tyr,D)F_actin_bind	A)SH3_1,Ank_2,P53,ubiquitin,Asp,PB1,SH3_2,F-protein,Pkinase_Tyr,Trypsin,Guanylate_kin,SH2,p47_phox_C,B)C1_1,PI3Ka,SH3_1,Y_phosphatase,C2,PI3_PI4_kinase,SH3_2,fn3,PAG,Pkinase_Tyr,SOCS_box,PI3K_C2,SH2,STAT_bind,C)Inhibitor_Mig-6, Y_phosphatase,Pkinase_Tyr,SH3_9,EphA2_TM,CH,SH3_1,Pkinase,BPS,AvrPto, FERM_M,SH2,D)_	BCR	A)Bcr-Abl_Oligo,B)RhoGEF,C)PH,D)C2,E)RhoGAP	A)Bcr-Abl_Oligo,B)C1_1,G-alpha,Histone,PH,PH_5,RGS,Ras,RasGEF_N,RhoGEF,SH3_9,C)Arf,BTK, C1_1,CAMSAP_CH,Dynamin_M,IRS,PH,Pkinase,RA,Ras,RhoGEF,SH3_9,Sif,WD40,D)C2,PI-PLC-X,S_100,EF-hand_10, PI-PLC-Y,EF-hand_like,PLA2_B,FGF,SH2,E)Ras,RhoGAP	ABL1	A)SH3_1,B)SH2,C)Pkinase_Tyr,D)F_actin_bind	A)SH3_1,Ank_2,P53,ubiquitin,Asp,PB1,SH3_2,F-protein,Pkinase_Tyr,Trypsin,Guanylate_kin,SH2,p47_phox_C,B)C1_1,PI3Ka,SH3_1,Y_phosphatase,C2,PI3_PI4_kinase,SH3_2,fn3,PAG,Pkinase_Tyr,SOCS_box,PI3K_C2,SH2,STAT_bind,C)Inhibitor_Mig-6, Y_phosphatase,Pkinase_Tyr,SH3_9,EphA2_TM,CH,SH3_1,Pkinase,BPS,AvrPto, FERM_M,SH2,D)_	A)C2,B)RhoGAP	A)C2,PI-PLC-X,S_100,EF-hand_10, PI-PLC-Y,EF-hand_like,PLA2_B,FGF,SH2,B)Ras,RhoGAP
BCR-ABL1	BCR-ABL1-Isoform5	_	_	A)SH3_1,B)SH2,C)Pkinase_Tyr,D)F_actin_bind	A)SH3_1,Ank_2,P53,ubiquitin,Asp,PB1,SH3_2,F-protein,Pkinase_Tyr,Trypsin,Guanylate_kin,SH2,p47_phox_C,B)C1_1,PI3Ka,SH3_1,Y_phosphatase,C2,PI3_PI4_kinase,SH3_2,fn3,PAG,Pkinase_Tyr,SOCS_box,PI3K_C2,SH2,STAT_bind,C)Inhibitor_Mig-6, Y_phosphatase,Pkinase_Tyr,SH3_9,EphA2_TM,CH,SH3_1,Pkinase,BPS,AvrPto, FERM_M,SH2,D)_	BCR	A)Bcr-Abl_Oligo,B)RhoGEF,C)PH,D)C2,E)RhoGAP	A)Bcr-Abl_Oligo,B)C1_1,G-alpha,Histone,PH,PH_5,RGS,Ras,RasGEF_N,RhoGEF,SH3_9,C)Arf,BTK, C1_1,CAMSAP_CH,Dynamin_M,IRS,PH,Pkinase,RA,Ras,RhoGEF,SH3_9,Sif,WD40,D)C2,PI-PLC-X,S_100,EF-hand_10, PI-PLC-Y,EF-hand_like,PLA2_B,FGF,SH2,E)Ras,RhoGAP	ABL1	A)SH3_1,B)SH2,C)Pkinase_Tyr,D)F_actin_bind	A)SH3_1,Ank_2,P53,ubiquitin,Asp,PB1,SH3_2,F-protein,Pkinase_Tyr,Trypsin,Guanylate_kin,SH2,p47_phox_C,B)C1_1,PI3Ka,SH3_1,Y_phosphatase,C2,PI3_PI4_kinase,SH3_2,fn3,PAG,Pkinase_Tyr,SOCS_box,PI3K_C2,SH2,STAT_bind,C)Inhibitor_Mig-6, Y_phosphatase,Pkinase_Tyr,SH3_9,EphA2_TM,CH,SH3_1,Pkinase,BPS,AvrPto, FERM_M,SH2,D)_	A)Bcr-Abl_Oligo,B)RhoGEF,C)PH,D)C2,E)RhoGAP	A)Bcr-Abl_Oligo,B)C1_1,G-alpha,Histone,PH,PH_5,RGS,Ras,RasGEF_N,RhoGEF,SH3_9,C)Arf,BTK, C1_1,CAMSAP_CH,Dynamin_M,IRS,PH,Pkinase,RA,Ras,RhoGEF,SH3_9,Sif,WD40,D)C2,PI-PLC-X,S_100,EF-hand_10, PI-PLC-Y,EF-hand_like,PLA2_B,FGF,SH2,E)Ras,RhoGAP
BCR-ABL1	BCR-ABL1-Isoform6	_	_	A)SH3_1,B)SH2,C)Pkinase_Tyr,D)F_actin_bind	A)SH3_1,Ank_2,P53,ubiquitin,Asp,PB1,SH3_2,F-protein,Pkinase_Tyr,Trypsin,Guanylate_kin,SH2,p47_phox_C,B)C1_1,PI3Ka,SH3_1,Y_phosphatase,C2,PI3_PI4_kinase,SH3_2,fn3,PAG,Pkinase_Tyr,SOCS_box,PI3K_C2,SH2,STAT_bind,C)Inhibitor_Mig-6, Y_phosphatase,Pkinase_Tyr,SH3_9,EphA2_TM,CH,SH3_1,Pkinase,BPS,AvrPto, FERM_M,SH2,D)_	BCR	A)Bcr-Abl_Oligo,B)RhoGEF,C)PH,D)C2,E)RhoGAP	A)Bcr-Abl_Oligo,B)C1_1,G-alpha,Histone,PH,PH_5,RGS,Ras,RasGEF_N,RhoGEF,SH3_9,C)Arf,BTK, C1_1,CAMSAP_CH,Dynamin_M,IRS,PH,Pkinase,RA,Ras,RhoGEF,SH3_9,Sif,WD40,D)C2,PI-PLC-X,S_100,EF-hand_10, PI-PLC-Y,EF-hand_like,PLA2_B,FGF,SH2,E)Ras,RhoGAP	ABL1	A)SH3_1,B)SH2,C)Pkinase_Tyr,D)F_actin_bind	A)SH3_1,Ank_2,P53,ubiquitin,Asp,PB1,SH3_2,F-protein,Pkinase_Tyr,Trypsin,Guanylate_kin,SH2,p47_phox_C,B)C1_1,PI3Ka,SH3_1,Y_phosphatase,C2,PI3_PI4_kinase,SH3_2,fn3,PAG,Pkinase_Tyr,SOCS_box,PI3K_C2,SH2,STAT_bind,C)Inhibitor_Mig-6, Y_phosphatase,Pkinase_Tyr,SH3_9,EphA2_TM,CH,SH3_1,Pkinase,BPS,AvrPto, FERM_M,SH2,D)_	A)Bcr-Abl_Oligo,B)RhoGEF,C)PH,D)C2,E)RhoGAP	A)Bcr-Abl_Oligo,B)C1_1,G-alpha,Histone,PH,PH_5,RGS,Ras,RasGEF_N,RhoGEF,SH3_9,C)Arf,BTK, C1_1,CAMSAP_CH,Dynamin_M,IRS,PH,Pkinase,RA,Ras,RhoGEF,SH3_9,Sif,WD40,D)C2,PI-PLC-X,S_100,EF-hand_10, PI-PLC-Y,EF-hand_like,PLA2_B,FGF,SH2,E)Ras,RhoGAP
BCR-ABL1	BCR-ABL1-Isoform7	A)Bcr-Abl_Oligo,B)RhoGEF,C)PH	A)Bcr-Abl_Oligo,B)C1_1,G-alpha,Histone,PH,PH_5,RGS,Ras,RasGEF_N,RhoGEF,SH3_9,C)Arf,BTK, C1_1,CAMSAP_CH,Dynamin_M,IRS,PH,Pkinase,RA,Ras,RhoGEF,SH3_9,Sif,WD40	A)SH3_1,B)SH2,C)Pkinase_Tyr,D)F_actin_bind	A)SH3_1,Ank_2,P53,ubiquitin,Asp,PB1,SH3_2,F-protein,Pkinase_Tyr,Trypsin,Guanylate_kin,SH2,p47_phox_C,B)C1_1,PI3Ka,SH3_1,Y_phosphatase,C2,PI3_PI4_kinase,SH3_2,fn3,PAG,Pkinase_Tyr,SOCS_box,PI3K_C2,SH2,STAT_bind,C)Inhibitor_Mig-6, Y_phosphatase,Pkinase_Tyr,SH3_9,EphA2_TM,CH,SH3_1,Pkinase,BPS,AvrPto, FERM_M,SH2,D)_	BCR	A)Bcr-Abl_Oligo,B)RhoGEF,C)PH,D)C2,E)RhoGAP	A)Bcr-Abl_Oligo,B)C1_1,G-alpha,Histone,PH,PH_5,RGS,Ras,RasGEF_N,RhoGEF,SH3_9,C)Arf,BTK, C1_1,CAMSAP_CH,Dynamin_M,IRS,PH,Pkinase,RA,Ras,RhoGEF,SH3_9,Sif,WD40,D)C2,PI-PLC-X,S_100,EF-hand_10, PI-PLC-Y,EF-hand_like,PLA2_B,FGF,SH2,E)Ras,RhoGAP	ABL1	A)SH3_1,B)SH2,C)Pkinase_Tyr,D)F_actin_bind	A)SH3_1,Ank_2,P53,ubiquitin,Asp,PB1,SH3_2,F-protein,Pkinase_Tyr,Trypsin,Guanylate_kin,SH2,p47_phox_C,B)C1_1,PI3Ka,SH3_1,Y_phosphatase,C2,PI3_PI4_kinase,SH3_2,fn3,PAG,Pkinase_Tyr,SOCS_box,PI3K_C2,SH2,STAT_bind,C)Inhibitor_Mig-6, Y_phosphatase,Pkinase_Tyr,SH3_9,EphA2_TM,CH,SH3_1,Pkinase,BPS,AvrPto, FERM_M,SH2,D)_	A)C2,B)RhoGAP	A)C2,PI-PLC-X,S_100,EF-hand_10, PI-PLC-Y,EF-hand_like,PLA2_B,FGF,SH2,B)Ras,RhoGAP
BCR-ABL1	BCR-ABL1-Isoform8	Bcr-Abl_Oligo	Bcr-Abl_Oligo	A)SH3_1,B)SH2,C)Pkinase_Tyr,D)F_actin_bind	A)SH3_1,Ank_2,P53,ubiquitin,Asp,PB1,SH3_2,F-protein,Pkinase_Tyr,Trypsin,Guanylate_kin,SH2,p47_phox_C,B)C1_1,PI3Ka,SH3_1,Y_phosphatase,C2,PI3_PI4_kinase,SH3_2,fn3,PAG,Pkinase_Tyr,SOCS_box,PI3K_C2,SH2,STAT_bind,C)Inhibitor_Mig-6, Y_phosphatase,Pkinase_Tyr,SH3_9,EphA2_TM,CH,SH3_1,Pkinase,BPS,AvrPto, FERM_M,SH2,D)_	BCR	A)Bcr-Abl_Oligo,B)RhoGEF,C)PH,D)C2,E)RhoGAP	A)Bcr-Abl_Oligo,B)C1_1,G-alpha,Histone,PH,PH_5,RGS,Ras,RasGEF_N,RhoGEF,SH3_9,C)Arf,BTK, C1_1,CAMSAP_CH,Dynamin_M,IRS,PH,Pkinase,RA,Ras,RhoGEF,SH3_9,Sif,WD40,D)C2,PI-PLC-X,S_100,EF-hand_10, PI-PLC-Y,EF-hand_like,PLA2_B,FGF,SH2,E)Ras,RhoGAP	ABL1	A)SH3_1,B)SH2,C)Pkinase_Tyr,D)F_actin_bind	A)SH3_1,Ank_2,P53,ubiquitin,Asp,PB1,SH3_2,F-protein,Pkinase_Tyr,Trypsin,Guanylate_kin,SH2,p47_phox_C,B)C1_1,PI3Ka,SH3_1,Y_phosphatase,C2,PI3_PI4_kinase,SH3_2,fn3,PAG,Pkinase_Tyr,SOCS_box,PI3K_C2,SH2,STAT_bind,C)Inhibitor_Mig-6, Y_phosphatase,Pkinase_Tyr,SH3_9,EphA2_TM,CH,SH3_1,Pkinase,BPS,AvrPto, FERM_M,SH2,D)_	A)RhoGEF,B)PH,C)C2,D)RhoGAP,E)SH3_1	A)C1_1,G-alpha,Histone,PH,PH_5,RGS,Ras,RasGEF_N,RhoGEF,SH3_9,B)Arf,BTK, C1_1,CAMSAP_CH,Dynamin_M,IRS,PH,Pkinase,RA,Ras,RhoGEF,SH3_9,Sif,WD40,C)C2,PI-PLC-X,S_100,EF-hand_10, PI-PLC-Y,EF-hand_like,PLA2_B,FGF,SH2,D)Ras,C1_1,RhoGAP,E)Ank_2,P53,SH3_1,ubiquitin,Asp,PB1,SH3_2,F-protein,Pkinase_Tyr,Trypsin,Guanylate_kin,SH2,p47_phox_C
BCR-ABL1	BCR-ABL1-Isoform9	_	_	_	_	BCR	A)Bcr-Abl_Oligo,B)RhoGEF,C)PH,D)C2,E)RhoGAP	A)Bcr-Abl_Oligo,B)C1_1,G-alpha,Histone,PH,PH_5,RGS,Ras,RasGEF_N,RhoGEF,SH3_9,C)Arf,BTK, C1_1,CAMSAP_CH,Dynamin_M,IRS,PH,Pkinase,RA,Ras,RhoGEF,SH3_9,Sif,WD40,D)C2,PI-PLC-X,S_100,EF-hand_10, PI-PLC-Y,EF-hand_like,PLA2_B,FGF,SH2,E)Ras,RhoGAP	ABL1	A)SH3_1,B)SH2,C)Pkinase_Tyr,D)F_actin_bind	A)SH3_1,Ank_2,P53,ubiquitin,Asp,PB1,SH3_2,F-protein,Pkinase_Tyr,Trypsin,Guanylate_kin,SH2,p47_phox_C,B)C1_1,PI3Ka,SH3_1,Y_phosphatase,C2,PI3_PI4_kinase,SH3_2,fn3,PAG,Pkinase_Tyr,SOCS_box,PI3K_C2,SH2,STAT_bind,C)Inhibitor_Mig-6, Y_phosphatase,Pkinase_Tyr,SH3_9,EphA2_TM,CH,SH3_1,Pkinase,BPS,AvrPto, FERM_M,SH2,D)_	A)Bcr-Abl_Oligo,B)RhoGEF,C)PH,D)C2,E)RhoGAP,F)SH3_1,G)SH2,H)Pkinase_Tyr,I)F_actin_bind	A)Bcr-Abl_Oligo,B)C1_1,G-alpha,Histone,PH,PH_5,RGS,Ras,RasGEF_N,RhoGEF,SH3_9,C)Arf,BTK, C1_1,CAMSAP_CH,Dynamin_M,IRS,PH,Pkinase,RA,Ras,RhoGEF,SH3_9,Sif,WD40,D)C2,PI-PLC-X,S_100,EF-hand_10, PI-PLC-Y,EF-hand_like,PLA2_B,FGF,SH2,E)Ras,RhoGAP,F)SH3_1,Ank_2,P53,ubiquitin,Asp,PB1,SH3_2,F-protein,Pkinase_Tyr,Trypsin,Guanylate_kin,SH2,p47_phox_C,G)C1_1,PI3Ka,SH3_1,Y_phosphatase,C2,PI3_PI4_kinase,SH3_2,fn…
BCR-ABL1	BCR-ABL1-Isoform10	A)Bcr-Abl_Oligo,B)RhoGEF,C)PH	A)Bcr-Abl_Oligo,B)C1_1,G-alpha,Histone,PH,PH_5,RGS,Ras,RasGEF_N,RhoGEF,SH3_9,C)Arf,BTK, C1_1,CAMSAP_CH,Dynamin_M,IRS,PH,Pkinase,RA,Ras,RhoGEF,SH3_9,Sif,WD40	A)SH3_1,B)SH2,C)Pkinase_Tyr,D)F_actin_bind	A)SH3_1,Ank_2,P53,ubiquitin,Asp,PB1,SH3_2,F-protein,Pkinase_Tyr,Trypsin,Guanylate_kin,SH2,p47_phox_C,B)C1_1,PI3Ka,SH3_1,Y_phosphatase,C2,PI3_PI4_kinase,SH3_2,fn3,PAG,Pkinase_Tyr,SOCS_box,PI3K_C2,SH2,STAT_bind,C)Inhibitor_Mig-6, Y_phosphatase,Pkinase_Tyr,SH3_9,EphA2_TM,CH,SH3_1,Pkinase,BPS,AvrPto, FERM_M,SH2,D)_	BCR	A)Bcr-Abl_Oligo,B)RhoGEF,C)PH,D)C2,E)RhoGAP	A)Bcr-Abl_Oligo,B)C1_1,G-alpha,Histone,PH,PH_5,RGS,Ras,RasGEF_N,RhoGEF,SH3_9,C)Arf,BTK, C1_1,CAMSAP_CH,Dynamin_M,IRS,PH,Pkinase,RA,Ras,RhoGEF,SH3_9,Sif,WD40,D)C2,PI-PLC-X,S_100,EF-hand_10, PI-PLC-Y,EF-hand_like,PLA2_B,FGF,SH2,E)Ras,RhoGAP	ABL1	A)SH3_1,B)SH2,C)Pkinase_Tyr,D)F_actin_bind	A)SH3_1,Ank_2,P53,ubiquitin,Asp,PB1,SH3_2,F-protein,Pkinase_Tyr,Trypsin,Guanylate_kin,SH2,p47_phox_C,B)C1_1,PI3Ka,SH3_1,Y_phosphatase,C2,PI3_PI4_kinase,SH3_2,fn3,PAG,Pkinase_Tyr,SOCS_box,PI3K_C2,SH2,STAT_bind,C)Inhibitor_Mig-6, Y_phosphatase,Pkinase_Tyr,SH3_9,EphA2_TM,CH,SH3_1,Pkinase,BPS,AvrPto, FERM_M,SH2,D)_	A)C2,B)RhoGAP	A)C2,PI-PLC-X,S_100,EF-hand_10, PI-PLC-Y,EF-hand_like,PLA2_B,FGF,SH2,B)Ras,RhoGAP
BCR-ABL1	BCR-ABL1-Isoform11	A)Bcr-Abl_Oligo,B)RhoGEF,C)PH	A)Bcr-Abl_Oligo,B)C1_1,G-alpha,Histone,PH,PH_5,RGS,Ras,RasGEF_N,RhoGEF,SH3_9,C)Arf,BTK, C1_1,CAMSAP_CH,Dynamin_M,IRS,PH,Pkinase,RA,Ras,RhoGEF,SH3_9,Sif,WD40	A)SH3_1,B)SH2,C)Pkinase_Tyr,D)F_actin_bind	A)SH3_1,Ank_2,P53,ubiquitin,Asp,PB1,SH3_2,F-protein,Pkinase_Tyr,Trypsin,Guanylate_kin,SH2,p47_phox_C,B)C1_1,PI3Ka,SH3_1,Y_phosphatase,C2,PI3_PI4_kinase,SH3_2,fn3,PAG,Pkinase_Tyr,SOCS_box,PI3K_C2,SH2,STAT_bind,C)Inhibitor_Mig-6, Y_phosphatase,Pkinase_Tyr,SH3_9,EphA2_TM,CH,SH3_1,Pkinase,BPS,AvrPto, FERM_M,SH2,D)_	BCR	A)Bcr-Abl_Oligo,B)RhoGEF,C)PH,D)C2,E)RhoGAP	A)Bcr-Abl_Oligo,B)C1_1,G-alpha,Histone,PH,PH_5,RGS,Ras,RasGEF_N,RhoGEF,SH3_9,C)Arf,BTK, C1_1,CAMSAP_CH,Dynamin_M,IRS,PH,Pkinase,RA,Ras,RhoGEF,SH3_9,Sif,WD40,D)C2,PI-PLC-X,S_100,EF-hand_10, PI-PLC-Y,EF-hand_like,PLA2_B,FGF,SH2,E)Ras,RhoGAP	ABL1	A)SH3_1,B)SH2,C)Pkinase_Tyr,D)F_actin_bind	A)SH3_1,Ank_2,P53,ubiquitin,Asp,PB1,SH3_2,F-protein,Pkinase_Tyr,Trypsin,Guanylate_kin,SH2,p47_phox_C,B)C1_1,PI3Ka,SH3_1,Y_phosphatase,C2,PI3_PI4_kinase,SH3_2,fn3,PAG,Pkinase_Tyr,SOCS_box,PI3K_C2,SH2,STAT_bind,C)Inhibitor_Mig-6, Y_phosphatase,Pkinase_Tyr,SH3_9,EphA2_TM,CH,SH3_1,Pkinase,BPS,AvrPto, FERM_M,SH2,D)_	A)C2,B)RhoGAP	A)C2,PI-PLC-X,S_100,EF-hand_10, PI-PLC-Y,EF-hand_like,PLA2_B,FGF,SH2,B)Ras,RhoGAP
BCR-ABL1	BCR-ABL1-Isoform12	A)Bcr-Abl_Oligo,B)RhoGEF,C)PH	A)Bcr-Abl_Oligo,B)C1_1,G-alpha,Histone,PH,PH_5,RGS,Ras,RasGEF_N,RhoGEF,SH3_9,C)Arf,BTK, C1_1,CAMSAP_CH,Dynamin_M,IRS,PH,Pkinase,RA,Ras,RhoGEF,SH3_9,Sif,WD40	A)SH3_1,B)SH2,C)Pkinase_Tyr,D)F_actin_bind	A)SH3_1,Ank_2,P53,ubiquitin,Asp,PB1,SH3_2,F-protein,Pkinase_Tyr,Trypsin,Guanylate_kin,SH2,p47_phox_C,B)C1_1,PI3Ka,SH3_1,Y_phosphatase,C2,PI3_PI4_kinase,SH3_2,fn3,PAG,Pkinase_Tyr,SOCS_box,PI3K_C2,SH2,STAT_bind,C)Inhibitor_Mig-6, Y_phosphatase,Pkinase_Tyr,SH3_9,EphA2_TM,CH,SH3_1,Pkinase,BPS,AvrPto, FERM_M,SH2,D)_	BCR	A)Bcr-Abl_Oligo,B)RhoGEF,C)PH,D)C2,E)RhoGAP	A)Bcr-Abl_Oligo,B)C1_1,G-alpha,Histone,PH,PH_5,RGS,Ras,RasGEF_N,RhoGEF,SH3_9,C)Arf,BTK, C1_1,CAMSAP_CH,Dynamin_M,IRS,PH,Pkinase,RA,Ras,RhoGEF,SH3_9,Sif,WD40,D)C2,PI-PLC-X,S_100,EF-hand_10, PI-PLC-Y,EF-hand_like,PLA2_B,FGF,SH2,E)Ras,RhoGAP	ABL1	A)SH3_1,B)SH2,C)Pkinase_Tyr,D)F_actin_bind	A)SH3_1,Ank_2,P53,ubiquitin,Asp,PB1,SH3_2,F-protein,Pkinase_Tyr,Trypsin,Guanylate_kin,SH2,p47_phox_C,B)C1_1,PI3Ka,SH3_1,Y_phosphatase,C2,PI3_PI4_kinase,SH3_2,fn3,PAG,Pkinase_Tyr,SOCS_box,PI3K_C2,SH2,STAT_bind,C)Inhibitor_Mig-6, Y_phosphatase,Pkinase_Tyr,SH3_9,EphA2_TM,CH,SH3_1,Pkinase,BPS,AvrPto, FERM_M,SH2,D)_	A)C2,B)RhoGAP	A)C2,PI-PLC-X,S_100,EF-hand_10, PI-PLC-Y,EF-hand_like,PLA2_B,FGF,SH2,B)Ras,RhoGAP
BCR-ABL1	BCR-ABL1-Isoform13	A)Bcr-Abl_Oligo,B)RhoGEF,C)PH	A)Bcr-Abl_Oligo,B)C1_1,G-alpha,Histone,PH,PH_5,RGS,Ras,RasGEF_N,RhoGEF,SH3_9,C)Arf,BTK, C1_1,CAMSAP_CH,Dynamin_M,IRS,PH,Pkinase,RA,Ras,RhoGEF,SH3_9,Sif,WD40	A)SH3_1,B)SH2,C)Pkinase_Tyr,D)F_actin_bind	A)SH3_1,Ank_2,P53,ubiquitin,Asp,PB1,SH3_2,F-protein,Pkinase_Tyr,Trypsin,Guanylate_kin,SH2,p47_phox_C,B)C1_1,PI3Ka,SH3_1,Y_phosphatase,C2,PI3_PI4_kinase,SH3_2,fn3,PAG,Pkinase_Tyr,SOCS_box,PI3K_C2,SH2,STAT_bind,C)Inhibitor_Mig-6, Y_phosphatase,Pkinase_Tyr,SH3_9,EphA2_TM,CH,SH3_1,Pkinase,BPS,AvrPto, FERM_M,SH2,D)_	BCR	A)Bcr-Abl_Oligo,B)RhoGEF,C)PH,D)C2,E)RhoGAP	A)Bcr-Abl_Oligo,B)C1_1,G-alpha,Histone,PH,PH_5,RGS,Ras,RasGEF_N,RhoGEF,SH3_9,C)Arf,BTK, C1_1,CAMSAP_CH,Dynamin_M,IRS,PH,Pkinase,RA,Ras,RhoGEF,SH3_9,Sif,WD40,D)C2,PI-PLC-X,S_100,EF-hand_10, PI-PLC-Y,EF-hand_like,PLA2_B,FGF,SH2,E)Ras,RhoGAP	ABL1	A)SH3_1,B)SH2,C)Pkinase_Tyr,D)F_actin_bind	A)SH3_1,Ank_2,P53,ubiquitin,Asp,PB1,SH3_2,F-protein,Pkinase_Tyr,Trypsin,Guanylate_kin,SH2,p47_phox_C,B)C1_1,PI3Ka,SH3_1,Y_phosphatase,C2,PI3_PI4_kinase,SH3_2,fn3,PAG,Pkinase_Tyr,SOCS_box,PI3K_C2,SH2,STAT_bind,C)Inhibitor_Mig-6, Y_phosphatase,Pkinase_Tyr,SH3_9,EphA2_TM,CH,SH3_1,Pkinase,BPS,AvrPto, FERM_M,SH2,D)_	A)C2,B)RhoGAP	A)C2,PI-PLC-X,S_100,EF-hand_10, PI-PLC-Y,EF-hand_like,PLA2_B,FGF,SH2,B)Ras,RhoGAP
BCR-ABL1	BCR-ABL1-Isoform14	A)Bcr-Abl_Oligo,B)RhoGEF,C)PH	A)Bcr-Abl_Oligo,B)C1_1,G-alpha,Histone,PH,PH_5,RGS,Ras,RasGEF_N,RhoGEF,SH3_9,C)Arf,BTK, C1_1,CAMSAP_CH,Dynamin_M,IRS,PH,Pkinase,RA,Ras,RhoGEF,SH3_9,Sif,WD40	_	_	BCR	A)Bcr-Abl_Oligo,B)RhoGEF,C)PH,D)C2,E)RhoGAP	A)Bcr-Abl_Oligo,B)C1_1,G-alpha,Histone,PH,PH_5,RGS,Ras,RasGEF_N,RhoGEF,SH3_9,C)Arf,BTK, C1_1,CAMSAP_CH,Dynamin_M,IRS,PH,Pkinase,RA,Ras,RhoGEF,SH3_9,Sif,WD40,D)C2,PI-PLC-X,S_100,EF-hand_10, PI-PLC-Y,EF-hand_like,PLA2_B,FGF,SH2,E)Ras,RhoGAP	ABL1	A)SH3_1,B)SH2,C)Pkinase_Tyr,D)F_actin_bind	A)SH3_1,Ank_2,P53,ubiquitin,Asp,PB1,SH3_2,F-protein,Pkinase_Tyr,Trypsin,Guanylate_kin,SH2,p47_phox_C,B)C1_1,PI3Ka,SH3_1,Y_phosphatase,C2,PI3_PI4_kinase,SH3_2,fn3,PAG,Pkinase_Tyr,SOCS_box,PI3K_C2,SH2,STAT_bind,C)Inhibitor_Mig-6, Y_phosphatase,Pkinase_Tyr,SH3_9,EphA2_TM,CH,SH3_1,Pkinase,BPS,AvrPto, FERM_M,SH2,D)_	A)C2,B)RhoGAP,C)SH3_1,D)SH2,E)Pkinase_Tyr,F)F_actin_bind	A)C2,PI-PLC-X,S_100,EF-hand_10, PI-PLC-Y,EF-hand_like,PLA2_B,FGF,SH2,B)Ras,RhoGAP,C)SH3_1,Ank_2,P53,ubiquitin,Asp,PB1,SH3_2,F-protein,Pkinase_Tyr,Trypsin,Guanylate_kin,SH2,p47_phox_C,D)C1_1,PI3Ka,SH3_1,Y_phosphatase,C2,PI3_PI4_kinase,SH3_2,fn3,PAG,Pkinase_Tyr,SOCS_box,PI3K_C2,SH2,STAT_bind,E)Inhibitor_Mig-6, Y_phosphatase,Pkinase_Tyr,SH3_9,EphA2_TM,CH,SH3_1,Pkinase,BPS,AvrPto, FERM_M,SH2,F)_
BCR-ABL1	BCR-ABL1-Isoform15	A)Bcr-Abl_Oligo,B)RhoGEF,C)PH	A)Bcr-Abl_Oligo,B)C1_1,G-alpha,Histone,PH,PH_5,RGS,Ras,RasGEF_N,RhoGEF,SH3_9,C)Arf,BTK, C1_1,CAMSAP_CH,Dynamin_M,IRS,PH,Pkinase,RA,Ras,RhoGEF,SH3_9,Sif,WD40	A)SH2,B)Pkinase_Tyr,C)F_actin_bind	A)C1_1,PI3Ka,SH3_1,Y_phosphatase,C2,PI3_PI4_kinase,SH3_2,fn3,PAG,Pkinase_Tyr,SOCS_box,PI3K_C2,SH2,STAT_bind,B)Inhibitor_Mig-6, Y_phosphatase,Pkinase_Tyr,SH3_9,EphA2_TM,CH,SH3_1,Pkinase,BPS,AvrPto, FERM_M,SH2,C)_	BCR	A)Bcr-Abl_Oligo,B)RhoGEF,C)PH,D)C2,E)RhoGAP	A)Bcr-Abl_Oligo,B)C1_1,G-alpha,Histone,PH,PH_5,RGS,Ras,RasGEF_N,RhoGEF,SH3_9,C)Arf,BTK, C1_1,CAMSAP_CH,Dynamin_M,IRS,PH,Pkinase,RA,Ras,RhoGEF,SH3_9,Sif,WD40,D)C2,PI-PLC-X,S_100,EF-hand_10, PI-PLC-Y,EF-hand_like,PLA2_B,FGF,SH2,E)Ras,RhoGAP	ABL1	A)SH3_1,B)SH2,C)Pkinase_Tyr,D)F_actin_bind	A)SH3_1,Ank_2,P53,ubiquitin,Asp,PB1,SH3_2,F-protein,Pkinase_Tyr,Trypsin,Guanylate_kin,SH2,p47_phox_C,B)C1_1,PI3Ka,SH3_1,Y_phosphatase,C2,PI3_PI4_kinase,SH3_2,fn3,PAG,Pkinase_Tyr,SOCS_box,PI3K_C2,SH2,STAT_bind,C)Inhibitor_Mig-6, Y_phosphatase,Pkinase_Tyr,SH3_9,EphA2_TM,CH,SH3_1,Pkinase,BPS,AvrPto, FERM_M,SH2,D)_	A)C2,B)RhoGAP,C)SH3_1	A)C2,PI-PLC-X,S_100,EF-hand_10, PI-PLC-Y,EF-hand_like,PLA2_B,FGF,SH2,B)Ras,RhoGAP,C)SH3_1,Ank_2,P53,ubiquitin,Asp,PB1,SH3_2,F-protein,Pkinase_Tyr,Trypsin,Guanylate_kin,SH2,p47_phox_C
BCR-ABL1	BCR-ABL1-Isoform16	Bcr-Abl_Oligo	Bcr-Abl_Oligo	A)SH2,B)Pkinase_Tyr,C)F_actin_bind	A)C1_1,PI3Ka,SH3_1,Y_phosphatase,C2,PI3_PI4_kinase,SH3_2,fn3,PAG,Pkinase_Tyr,SOCS_box,PI3K_C2,SH2,STAT_bind,B)Inhibitor_Mig-6, Y_phosphatase,Pkinase_Tyr,SH3_9,EphA2_TM,CH,SH3_1,Pkinase,BPS,AvrPto, FERM_M,SH2,C)_	BCR	A)Bcr-Abl_Oligo,B)RhoGEF,C)PH,D)C2,E)RhoGAP	A)Bcr-Abl_Oligo,B)C1_1,G-alpha,Histone,PH,PH_5,RGS,Ras,RasGEF_N,RhoGEF,SH3_9,C)Arf,BTK, C1_1,CAMSAP_CH,Dynamin_M,IRS,PH,Pkinase,RA,Ras,RhoGEF,SH3_9,Sif,WD40,D)C2,PI-PLC-X,S_100,EF-hand_10, PI-PLC-Y,EF-hand_like,PLA2_B,FGF,SH2,E)Ras,RhoGAP	ABL1	A)SH3_1,B)SH2,C)Pkinase_Tyr,D)F_actin_bind	A)SH3_1,Ank_2,P53,ubiquitin,Asp,PB1,SH3_2,F-protein,Pkinase_Tyr,Trypsin,Guanylate_kin,SH2,p47_phox_C,B)C1_1,PI3Ka,SH3_1,Y_phosphatase,C2,PI3_PI4_kinase,SH3_2,fn3,PAG,Pkinase_Tyr,SOCS_box,PI3K_C2,SH2,STAT_bind,C)Inhibitor_Mig-6, Y_phosphatase,Pkinase_Tyr,SH3_9,EphA2_TM,CH,SH3_1,Pkinase,BPS,AvrPto, FERM_M,SH2,D)_	A)RhoGEF,B)PH,C)C2,D)RhoGAP,E)SH3_1	A)C1_1,G-alpha,Histone,PH,PH_5,RGS,Ras,RasGEF_N,RhoGEF,SH3_9,B)Arf,BTK, C1_1,CAMSAP_CH,Dynamin_M,IRS,PH,Pkinase,RA,Ras,RhoGEF,SH3_9,Sif,WD40,C)C2,PI-PLC-X,S_100,EF-hand_10, PI-PLC-Y,EF-hand_like,PLA2_B,FGF,SH2,D)Ras,RhoGAP,E)SH3_1,Ank_2,P53,ubiquitin,Asp,PB1,SH3_2,F-protein,Pkinase_Tyr,Trypsin,Guanylate_kin,SH2,p47_phox_C
CBFB-MYH11	CBFB-MYH11-Isoform1	CBF_beta	CBF_beta,Runt,Ets,Cullin,Vif	A)Myosin_N,B)Myosin_head,C)Myosin_tail_1	A)Myosin_head,EF-hand_7,B)Myosin_head,EF-hand_7,EF-hand_6,Myosin_N,Actin,IQ,Tropomyosin,C)_	CBFB	CBF_beta	CBF_beta,Runt,Ets,Cullin,Vif	MYH11	A)Myosin_N,B)Myosin_head,C)Myosin_tail_1	A)Myosin_head,EF-hand_7,B)Myosin_head,EF-hand_7,EF-hand_6,Myosin_N,Actin,IQ,Tropomyosin,C)_	_	_
CBFB-MYH11	CBFB-MYH11-Isoform2	CBF_beta	CBF_beta,Runt,Ets,Cullin,Vif	A)Myosin_N,B)Myosin_head,C)Myosin_tail_1	A)Myosin_head,EF-hand_7,B)Myosin_head,EF-hand_7,EF-hand_6,Myosin_N,Actin,IQ,Tropomyosin,C)_	CBFB	CBF_beta	CBF_beta,Runt,Ets,Cullin,Vif	MYH11	A)Myosin_N,B)Myosin_head,C)Myosin_tail_1	A)Myosin_head,EF-hand_7,B)Myosin_head,EF-hand_7,EF-hand_6,Myosin_N,Actin,IQ,Tropomyosin,C)_	_	_
CBFB-MYH11	CBFB-MYH11-Isoform3	CBF_beta	CBF_beta,Runt,Ets,Cullin,Vif	A)Myosin_N,B)Myosin_head,C)Myosin_tail_1	A)Myosin_head,EF-hand_7,B)Myosin_head,EF-hand_7,EF-hand_6,Myosin_N,Actin,IQ,Tropomyosin,C)_	CBFB	CBF_beta	CBF_beta,Runt,Ets,Cullin,Vif	MYH11	A)Myosin_N,B)Myosin_head,C)Myosin_tail_1	A)Myosin_head,EF-hand_7,B)Myosin_head,EF-hand_7,EF-hand_6,Myosin_N,Actin,IQ,Tropomyosin,C)_	_	_
CBFB-MYH11	CBFB-MYH11-Isoform4	CBF_beta	CBF_beta,Runt,Ets,Cullin,Vif	A)Myosin_N,B)Myosin_head,C)Myosin_tail_1	A)Myosin_head,EF-hand_7,B)Myosin_head,EF-hand_7,EF-hand_6,Myosin_N,Actin,IQ,Tropomyosin,C)_	CBFB	CBF_beta	CBF_beta,Runt,Ets,Cullin,Vif	MYH11	A)Myosin_N,B)Myosin_head,C)Myosin_tail_1	A)Myosin_head,EF-hand_7,B)Myosin_head,EF-hand_7,EF-hand_6,Myosin_N,Actin,IQ,Tropomyosin,C)_	_	_
CBFB-MYH11	CBFB-MYH11-Isoform4	CBF_beta	CBF_beta,Runt,Ets,Cullin,Vif	A)Myosin_N,B)Myosin_head,C)Myosin_tail_1	A)Myosin_head,EF-hand_7,B)Myosin_head,EF-hand_7,EF-hand_6,Myosin_N,Actin,IQ,Tropomyosin,C)_	CBFB	CBF_beta	CBF_beta,Runt,Ets,Cullin,Vif	MYH11	A)Myosin_N,B)Myosin_head,C)Myosin_tail_1	A)Myosin_head,EF-hand_7,B)Myosin_head,EF-hand_7,EF-hand_6,Myosin_N,Actin,IQ,Tropomyosin,C)_	_	_
CBFB-MYH11	CBFB-MYH11-Isoform5	CBF_beta	CBF_beta,Runt,Ets,Cullin,Vif	A)Myosin_N,B)Myosin_head,C)Myosin_tail_1	A)Myosin_head,EF-hand_7,B)Myosin_head,EF-hand_7,EF-hand_6,Myosin_N,Actin,IQ,Tropomyosin,C)_	CBFB	CBF_beta	CBF_beta,Runt,Ets,Cullin,Vif	MYH11	A)Myosin_N,B)Myosin_head,C)Myosin_tail_1	A)Myosin_head,EF-hand_7,B)Myosin_head,EF-hand_7,EF-hand_6,Myosin_N,Actin,IQ,Tropomyosin,C)_	_	_
CBFB-MYH11	CBFB-MYH11-Isoform6	CBF_beta	CBF_beta,Runt,Ets,Cullin,Vif	A)Myosin_N,B)Myosin_head,C)Myosin_tail_1	A)Myosin_head,EF-hand_7,B)Myosin_head,EF-hand_7,EF-hand_6,Myosin_N,Actin,IQ,Tropomyosin,C)_	CBFB	CBF_beta	CBF_beta,Runt,Ets,Cullin,Vif	MYH11	A)Myosin_N,B)Myosin_head,C)Myosin_tail_1	A)Myosin_head,EF-hand_7,B)Myosin_head,EF-hand_7,EF-hand_6,Myosin_N,Actin,IQ,Tropomyosin,C)_	_	_
ETV4-EWSR1	ETV4-EWSR1-Isoform1	_	_	_	_	ETV4	A)ETS_PEA3_N,B)Ets	A)_,B)SRF-TF,Ank_2,PAX,Ets	EWSR1	A)RRM_6,B)zf-RanBP	A)RRM_6,RRM_5,RRM_1,NUDIX_2,Vinculin,zf-RNPHF,B)ubiquitin,Ras	A)ETS_PEA3_N,B)Ets,C)RRM_6,D)zf-RanBP	A)_,B)SRF-TF,Ank_2,PAX,Ets,C)RRM_6,RRM_5,RRM_1,NUDIX_2,Vinculin,zf-RNPHF,D)ubiquitin,Ras
ETV4-EWSR1	ETV4-EWSR1-Isoform2	Ets	SRF-TF,Ank_2,PAX,Ets	A)RRM_6,B)zf-RanBP	A)RRM_6,RRM_5,RRM_1,NUDIX_2,Vinculin,zf-RNPHF,B)ubiquitin,Ras	ETV4	A)ETS_PEA3_N,B)Ets	A)_,B)SRF-TF,Ank_2,PAX,Ets	EWSR1	A)RRM_6,B)zf-RanBP	A)RRM_6,RRM_5,RRM_1,NUDIX_2,Vinculin,zf-RNPHF,B)ubiquitin,Ras	_	_
ETV6-PER1	ETV6-PER1	_	_	A)PAS_11,B)Period_C	A)PAS_3,B)FAD_binding_7,DNA_photolyase	ETV6	A)SAM_PNT,B)Ets	A)SAM_PNT,Phage_lysozyme,B)SRF-TF,Ank_2,PAX,Ets	PER1	A)PAS_II,B)Period_C	A)PAS_3,B)FAD_binding_7,DNA_photolyase	A)SAM_PNT,B)Ets	A)SAM_PNT,Phage_lysozyme,B)SRF-TF,Ank_2,PAX,Ets
EWSR1-ATF1	EWSR1-ATF1-Isoform1	_	_	_	_	EWSR1	A)RRM_6,B)zf-RanBP	A)RRM_6,RRM_5,RRM_1,NUDIX_2,Vinculin,zf-RNPHF,B)ubiquitin,Ras	ATF1	A)pKID,B)bZIP_1	A)KIX,B)bZIP_Maf,bZIP_2,bZIP_1,RHD,IRF	A)RRM_6,B)zf-RanBP,C)pKID,D)bZIP_1	A)RRM_6,RRM_5,RRM_1,NUDIX_2,Vinculin,zf-RNPHF,B)ubiquitin,Ras,C)KIX,D)bZIP_Maf,bZIP_2,bZIP_1,RHD,IRF
EWSR1-ATF1	EWSR1-ATF1-Isoform2	_	_	bZIP_1	bZIP_Maf,bZIP_2,bZIP_1,RHD,IRF	EWSR1	A)RRM_6,B)zf-RanBP	A)RRM_6,RRM_5,RRM_1,NUDIX_2,Vinculin,zf-RNPHF,B)ubiquitin,Ras	ATF1	A)pKID,B)bZIP_1	A)KIX,B)bZIP_Maf,bZIP_2,bZIP_1,RHD,IRF	A)RRM_6,B)zf-RanBP,C)pKID	A)RRM_6,RRM_5,RRM_1,NUDIX_2,Vinculin,zf-RNPHF,B)ubiquitin,Ras,C)KIX
EWSR1-ATF1	EWSR1-ATF1-Isoform3	_	_	bZIP_1	bZIP_Maf,bZIP_2,bZIP_1,RHD,IRF	EWSR1	A)RRM_6,B)zf-RanBP	A)RRM_6,RRM_5,RRM_1,NUDIX_2,Vinculin,zf-RNPHF,B)ubiquitin,Ras	ATF1	A)pKID,B)bZIP_1	A)KIX,B)bZIP_Maf,bZIP_2,bZIP_1,RHD,IRF	A)RRM_6,B)zf-RanBP,C)pKID	A)RRM_6,RRM_5,RRM_1,NUDIX_2,Vinculin,zf-RNPHF,B)ubiquitin,Ras,C)KIX
EWSR1-ATF1	EWSR1-ATF1-Isoform4	_	_	_	_	EWSR1	A)RRM_6,B)zf-RanBP	A)RRM_6,RRM_5,RRM_1,NUDIX_2,Vinculin,zf-RNPHF,B)ubiquitin,Ras	ATF1	A)pKID,B)bZIP_1	A)KIX,B)bZIP_Maf,bZIP_2,bZIP_1,RHD,IRF	A)RRM_6,B)zf-RanBP,C)pKID,D)bZIP_1	A)RRM_6,RRM_5,RRM_1,NUDIX_2,Vinculin,zf-RNPHF,B)ubiquitin,Ras,C)KIX,D)bZIP_Maf,bZIP_2,bZIP_1,RHD,IRF
EWSR1-ATF1	EWSR1-ATF1-Isoform5	_	_	_	_	EWSR1	A)RRM_6,B)zf-RanBP	A)RRM_6,RRM_5,RRM_1,NUDIX_2,Vinculin,zf-RNPHF,B)ubiquitin,Ras	ATF1	A)pKID,B)bZIP_1	A)KIX,B)bZIP_Maf,bZIP_2,bZIP_1,RHD,IRF	A)RRM_6,B)zf-RanBP,C)pKID,D)bZIP_1	A)RRM_6,RRM_5,RRM_1,NUDIX_2,Vinculin,zf-RNPHF,B)ubiquitin,Ras,C)KIX,D)bZIP_Maf,bZIP_2,bZIP_1,RHD,IRF
EWSR1-ATF1	EWSR1-ATF1-Isoform6	_	_	bZIP_1	bZIP_Maf,bZIP_2,bZIP_1,RHD,IRF	EWSR1	A)RRM_6,B)zf-RanBP	A)RRM_6,RRM_5,RRM_1,NUDIX_2,Vinculin,zf-RNPHF,B)ubiquitin,Ras	ATF1	A)pKID,B)bZIP_1	A)KIX,B)bZIP_Maf,bZIP_2,bZIP_1,RHD,IRF	A)RRM_6,B)zf-RanBP,C)pKID	A)RRM_6,RRM_5,RRM_1,NUDIX_2,Vinculin,zf-RNPHF,B)ubiquitin,Ras,C)KIX
EWSR1-ATF1	EWSR1-ATF1-Isoform7	_	_	_	_	EWSR1	A)RRM_6,B)zf-RanBP	A)RRM_6,RRM_5,RRM_1,NUDIX_2,Vinculin,zf-RNPHF,B)ubiquitin,Ras	ATF1	A)pKID,B)bZIP_1	A)KIX,B)bZIP_Maf,bZIP_2,bZIP_1,RHD,IRF	A)RRM_6,B)zf-RanBP,C)pKID,D)bZIP_1	A)RRM_6,RRM_5,RRM_1,NUDIX_2,Vinculin,zf-RNPHF,B)ubiquitin,Ras,C)KIX,D)bZIP_Maf,bZIP_2,bZIP_1,RHD,IRF
EWSR1-ATF1	EWSR1-ATF1-Isoform8	_	_	_	_	EWSR1	A)RRM_6,B)zf-RanBP	A)RRM_6,RRM_5,RRM_1,NUDIX_2,Vinculin,zf-RNPHF,B)ubiquitin,Ras	ATF1	A)pKID,B)bZIP_1	A)KIX,B)bZIP_Maf,bZIP_2,bZIP_1,RHD,IRF	A)RRM_6,B)zf-RanBP,C)pKID,D)bZIP_1	A)RRM_6,RRM_5,RRM_1,NUDIX_2,Vinculin,zf-RNPHF,B)ubiquitin,Ras,C)KIX,D)bZIP_Maf,bZIP_2,bZIP_1,RHD,IRF
EWSR1-ATF1	EWSR1-ATF1-Isoform9	_	_	_	_	EWSR1	A)RRM_6,B)zf-RanBP	A)RRM_6,RRM_5,RRM_1,NUDIX_2,Vinculin,zf-RNPHF,B)ubiquitin,Ras	ATF1	A)pKID,B)bZIP_1	A)KIX,B)bZIP_Maf,bZIP_2,bZIP_1,RHD,IRF	A)RRM_6,B)zf-RanBP,C)pKID,D)bZIP_1	A)RRM_6,RRM_5,RRM_1,NUDIX_2,Vinculin,zf-RNPHF,B)ubiquitin,Ras,C)KIX,D)bZIP_Maf,bZIP_2,bZIP_1,RHD,IRF
EWSR1-ATF1	EWSR1-ATF1-Isoform10	_	_	_	_	EWSR1	A)RRM_6,B)zf-RanBP	A)RRM_6,RRM_5,RRM_1,NUDIX_2,Vinculin,zf-RNPHF,B)ubiquitin,Ras	ATF1	A)pKID,B)bZIP_1	A)KIX,B)bZIP_Maf,bZIP_2,bZIP_1,RHD,IRF	A)RRM_6,B)zf-RanBP,C)pKID,D)bZIP_1	A)RRM_6,RRM_5,RRM_1,NUDIX_2,Vinculin,zf-RNPHF,B)ubiquitin,Ras,C)KIX,D)bZIP_Maf,bZIP_2,bZIP_1,RHD,IRF
EWSR1-ATF1	EWSR1-ATF1-Isoform11	_	_	_	_	EWSR1	A)RRM_6,B)zf-RanBP	A)RRM_6,RRM_5,RRM_1,NUDIX_2,Vinculin,zf-RNPHF,B)ubiquitin,Ras	ATF1	A)pKID,B)bZIP_1	A)KIX,B)bZIP_Maf,bZIP_2,bZIP_1,RHD,IRF	A)RRM_6,B)zf-RanBP,C)pKID,D)bZIP_1	A)RRM_6,RRM_5,RRM_1,NUDIX_2,Vinculin,zf-RNPHF,B)ubiquitin,Ras,C)KIX,D)bZIP_Maf,bZIP_2,bZIP_1,RHD,IRF
EWSR1-ERG	EWSR1-ERG-Isoform1	_	_	_	_	EWSR1	A)RRM_6,B)zf-RanBP	A)RRM_6,RRM_5,RRM_1,NUDIX_2,Vinculin,zf-RNPHF,B)ubiquitin,Ras	ERG	A)SAM_PNT,B)Ets	A)SAM_PNT,Phage_lysozyme,B)SRF-TF,Ank_2,PAX,Ets	A)RRM_6,B)zf-RanBP,C)SAM_PNT,D)Ets	A)RRM_6,RRM_5,RRM_1,NUDIX_2,Vinculin,zf-RNPHF,B)ubiquitin,Ras,C)SAM_PNT,Phage_lysozyme,D)SRF-TF,Ank_2,PAX,Ets
EWSR1-ERG	EWSR1-ERG-Isoform2	_	_	SAM_PNT	SAM_PNT,Phage_lysozyme	EWSR1	A)RRM_6,B)zf-RanBP	A)RRM_6,RRM_5,RRM_1,NUDIX_2,Vinculin,zf-RNPHF,B)ubiquitin,Ras	ERG	A)SAM_PNT,B)Ets	A)SAM_PNT,Phage_lysozyme,B)SRF-TF,Ank_2,PAX,Ets	A)RRM_6,B)zf-RanBP	A)RRM_6,RRM_5,RRM_1,NUDIX_2,Vinculin,zf-RNPHF,B)ubiquitin,Ras
EWSR1-ERG	EWSR1-ERG-Isoform3	_	_	SAM_PNT	SAM_PNT,Phage_lysozyme	EWSR1	A)RRM_6,B)zf-RanBP	A)RRM_6,RRM_5,RRM_1,NUDIX_2,Vinculin,zf-RNPHF,B)ubiquitin,Ras	ERG	A)SAM_PNT,B)Ets	A)SAM_PNT,Phage_lysozyme,B)SRF-TF,Ank_2,PAX,Ets	A)RRM_6,B)zf-RanBP	A)RRM_6,RRM_5,RRM_1,NUDIX_2,Vinculin,zf-RNPHF,B)ubiquitin,Ras
EWSR1-ERG	EWSR1-ERG-Isoform4	_	_	SAM_PNT	SAM_PNT,Phage_lysozyme	EWSR1	A)RRM_6,B)zf-RanBP	A)RRM_6,RRM_5,RRM_1,NUDIX_2,Vinculin,zf-RNPHF,B)ubiquitin,Ras	ERG	A)SAM_PNT,B)Ets	A)SAM_PNT,Phage_lysozyme,B)SRF-TF,Ank_2,PAX,Ets	A)RRM_6,B)zf-RanBP	A)RRM_6,RRM_5,RRM_1,NUDIX_2,Vinculin,zf-RNPHF,B)ubiquitin,Ras
EWSR1-ERG	EWSR1-ERG-Isoform5	_	_	_	_	EWSR1	A)RRM_6,B)zf-RanBP	A)RRM_6,RRM_5,RRM_1,NUDIX_2,Vinculin,zf-RNPHF,B)ubiquitin,Ras	ERG	A)SAM_PNT,B)Ets	A)SAM_PNT,Phage_lysozyme,B)SRF-TF,Ank_2,PAX,Ets	A)RRM_6,B)zf-RanBP,C)SAM_PNT,D)Ets	A)RRM_6,RRM_5,RRM_1,NUDIX_2,Vinculin,zf-RNPHF,B)ubiquitin,Ras,C)SAM_PNT,Phage_lysozyme,D)SRF-TF,Ank_2,PAX,Ets
EWSR1-ETV1	EWSR1-ETV1	_	_	ETS_PEA3_N	_	EWSR1	A)RRM_6,B)zf-RanBP	A)RRM_6,RRM_5,RRM_1,NUDIX_2,Vinculin,zf-RNPHF,B)ubiquitin,Ras	ETV1	A)ETS_PEA3_N,B)Ets	A)_,B)SRF-TF,Ank_2,PAX,Ets	A)RRM_6,B)zf-RanBP	A)RRM_6,RRM_5,RRM_1,NUDIX_2,Vinculin,zf-RNPHF,B)ubiquitin,Ras
EWSR1-ETV4	EWSR1-ETV4-Isoform1	_	_	ETS_PEA3_N	_	EWSR1	A)RRM_6,B)zf-RanBP	A)RRM_6,RRM_5,RRM_1,NUDIX_2,Vinculin,zf-RNPHF,B)ubiquitin,Ras	ETV4	A)ETS_PEA3_N,B)Ets	A)_,B)SRF-TF,Ank_2,PAX,Ets	A)RRM_6,B)zf-RanBP	A)RRM_6,RRM_5,RRM_1,NUDIX_2,Vinculin,zf-RNPHF,B)ubiquitin,Ras
EWSR1-ETV4	EWSR1-ETV4-Isoform2	_	_	ETS_PEA3_N	_	EWSR1	A)RRM_6,B)zf-RanBP	A)RRM_6,RRM_5,RRM_1,NUDIX_2,Vinculin,zf-RNPHF,B)ubiquitin,Ras	ETV4	A)ETS_PEA3_N,B)Ets	A)_,B)SRF-TF,Ank_2,PAX,Ets	A)RRM_6,B)zf-RanBP	A)RRM_6,RRM_5,RRM_1,NUDIX_2,Vinculin,zf-RNPHF,B)ubiquitin,Ras
EWSR1-FEV	EWSR1-FEV	_	_	_	_	EWSR1	A)RRM_6,B)zf-RanBP	A)RRM_6,RRM_5,RRM_1,NUDIX_2,Vinculin,zf-RNPHF,B)ubiquitin,Ras	FEV	Ets	SRF-TF,Ank_2,PAX,Ets	A)RRM_6,B)zf-RanBP,C)Ets	A)RRM_6,RRM_5,RRM_1,NUDIX_2,Vinculin,zf-RNPHF,B)ubiquitin,Ras,C)SRF-TF,Ank_2,PAX,Ets
EWSR1-FLI1	EWSR1-FLI1-Isoform1	_	_	Ets	SRF-TF,Ank_2,PAX,Ets	EWSR1	A)RRM_6,B)zf-RanBP	A)RRM_6,RRM_5,RRM_1,NUDIX_2,Vinculin,zf-RNPHF,B)ubiquitin,Ras	FLI1	A)SAM_PNT,B)Ets	A)SAM_PNT,Phage_lysozyme,B)SRF-TF,Ank_2,PAX,Ets	A)RRM_6,B)zf-RanBP,C)SAM_PNT	A)RRM_6,RRM_5,RRM_1,NUDIX_2,Vinculin,zf-RNPHF,B)ubiquitin,Ras,C)SAM_PNT,Phage_lysozyme
EWSR1-FLI1	EWSR1-FLI1-Isoform2	_	_	Ets	SRF-TF,Ank_2,PAX,Ets	EWSR1	A)RRM_6,B)zf-RanBP	A)RRM_6,RRM_5,RRM_1,NUDIX_2,Vinculin,zf-RNPHF,B)ubiquitin,Ras	FLI1	A)SAM_PNT,B)Ets	A)SAM_PNT,Phage_lysozyme,B)SRF-TF,Ank_2,PAX,Ets	A)RRM_6,B)zf-RanBP,C)SAM_PNT	A)RRM_6,RRM_5,RRM_1,NUDIX_2,Vinculin,zf-RNPHF,B)ubiquitin,Ras,C)SAM_PNT,Phage_lysozyme
EWSR1-FLI1	EWSR1-FLI1-Isoform3	_	_	Ets	SRF-TF,Ank_2,PAX,Ets	EWSR1	A)RRM_6,B)zf-RanBP	A)RRM_6,RRM_5,RRM_1,NUDIX_2,Vinculin,zf-RNPHF,B)ubiquitin,Ras	FLI1	A)SAM_PNT,B)Ets	A)SAM_PNT,Phage_lysozyme,B)SRF-TF,Ank_2,PAX,Ets	A)RRM_6,B)zf-RanBP,C)SAM_PNT	A)RRM_6,RRM_5,RRM_1,NUDIX_2,Vinculin,zf-RNPHF,B)ubiquitin,Ras,C)SAM_PNT,Phage_lysozyme
EWSR1-FLI1	EWSR1-FLI1-Isoform4	_	_	Ets	SRF-TF,Ank_2,PAX,Ets	EWSR1	A)RRM_6,B)zf-RanBP	A)RRM_6,RRM_5,RRM_1,NUDIX_2,Vinculin,zf-RNPHF,B)ubiquitin,Ras	FLI1	A)SAM_PNT,B)Ets	A)SAM_PNT,Phage_lysozyme,B)SRF-TF,Ank_2,PAX,Ets	A)RRM_6,B)zf-RanBP,C)SAM_PNT	A)RRM_6,RRM_5,RRM_1,NUDIX_2,Vinculin,zf-RNPHF,B)ubiquitin,Ras,C)SAM_PNT,Phage_lysozyme
EWSR1-FLI1	EWSR1-FLI1-Isoform5	_	_	Ets	SRF-TF,Ank_2,PAX,Ets	EWSR1	A)RRM_6,B)zf-RanBP	A)RRM_6,RRM_5,RRM_1,NUDIX_2,Vinculin,zf-RNPHF,B)ubiquitin,Ras	FLI1	A)SAM_PNT,B)Ets	A)SAM_PNT,Phage_lysozyme,B)SRF-TF,Ank_2,PAX,Ets	A)RRM_6,B)zf-RanBP,C)SAM_PNT	A)RRM_6,RRM_5,RRM_1,NUDIX_2,Vinculin,zf-RNPHF,B)ubiquitin,Ras,C)SAM_PNT,Phage_lysozyme
EWSR1-FLI1	EWSR1-FLI1-Isoform6	_	_	Ets	SRF-TF,Ank_2,PAX,Ets	EWSR1	A)RRM_6,B)zf-RanBP	A)RRM_6,RRM_5,RRM_1,NUDIX_2,Vinculin,zf-RNPHF,B)ubiquitin,Ras	FLI1	A)SAM_PNT,B)Ets	A)SAM_PNT,Phage_lysozyme,B)SRF-TF,Ank_2,PAX,Ets	A)RRM_6,B)zf-RanBP,C)SAM_PNT	A)RRM_6,RRM_5,RRM_1,NUDIX_2,Vinculin,zf-RNPHF,B)ubiquitin,Ras,C)SAM_PNT,Phage_lysozyme
FGFR1OP-FGFR1	FGFR1OP-FGFR1-Isoform1	FOP_dimer	FOP_dimer	I-set	C2-set,FGF,Ig_3,Pkinase,V-set,C2-set_2,I-set,LRR_8,SBP_bac_1,fn3,CSF-1,IL34,NGF,SCF,Carb_anhydrase,Ig_2,PDGF,Telethonin	FGFR1OP	FOP_dimer	FOP_dimer	FGFR1	A)I-set,B)Pkinase_Tyr	A)C2-set,FGF,Ig_3,Pkinase,V-set,C2-set_2,I-set,LRR_8,SBP_bac_1,fn3,CSF-1,IL34,NGF,SCF,Carb_anhydrase,Ig_2,PDGF,Telethonin,B)Inhibitor_Mig-6, Y_phosphatase,Pkinase_Tyr,SH3_9,EphA2_TM,CH,SH3_1,Pkinase,BPS,AvrPto, FERM_M,SH2	_	_
FGFR1OP-FGFR1	FGFR1OP-FGFR1-Isoform2	FOP_dimer	FOP_dimer	I-set	C2-set,FGF,Ig_3,Pkinase,V-set,C2-set_2,I-set,LRR_8,SBP_bac_1,fn3,CSF-1,IL34,NGF,SCF,Carb_anhydrase,Ig_2,PDGF,Telethonin	FGFR1OP	FOP_dimer	FOP_dimer	FGFR1	A)I-set,B)Pkinase_Tyr	A)C2-set,FGF,Ig_3,Pkinase,V-set,C2-set_2,I-set,LRR_8,SBP_bac_1,fn3,CSF-1,IL34,NGF,SCF,Carb_anhydrase,Ig_2,PDGF,Telethonin,B)Inhibitor_Mig-6, Y_phosphatase,Pkinase_Tyr,SH3_9,EphA2_TM,CH,SH3_1,Pkinase,BPS,AvrPto, FERM_M,SH2	_	_
FGFR1OP-FGFR1	FGFR1OP-FGFR1-Isoform3	FOP_dimer	FOP_dimer	I-set	C2-set,FGF,Ig_3,Pkinase,V-set,C2-set_2,I-set,LRR_8,SBP_bac_1,fn3,CSF-1,IL34,NGF,SCF,Carb_anhydrase,Ig_2,PDGF,Telethonin	FGFR1OP	FOP_dimer	FOP_dimer	FGFR1	A)I-set,B)Pkinase_Tyr	A)C2-set,FGF,Ig_3,Pkinase,V-set,C2-set_2,I-set,LRR_8,SBP_bac_1,fn3,CSF-1,IL34,NGF,SCF,Carb_anhydrase,Ig_2,PDGF,Telethonin,B)Inhibitor_Mig-6, Y_phosphatase,Pkinase_Tyr,SH3_9,EphA2_TM,CH,SH3_1,Pkinase,BPS,AvrPto, FERM_M,SH2	_	_
FOXO4-MLL	FOXO4-MLL	_	_	_	_	FOXO4	A)Fork_head,B)FOXO-TAD	A)Fork_head, RHD,B)_	MLL	A)zf-CXXC,B)PHD,C)zf-HC5HC2H,D)FYRN,E)FYRC,F)SET	A)DNA_methylase,B)PHD,Bromodomain,JmjC,RRM_1,C)_,D)FYRC,E)FYRN,F)MORN,Pre-SET,Rubis-subs-bind	A)Fork_head,B)FOXO-TAD,C)zf-CXXC,D)PHD,E)zf-HC5HC2H,F)FYRN,G)FYRC,H)SET	A)Fork_head, RHD,B)_,C)DNA_methylase,D)PHD,Bromodomain,JmjC,RRM_1,E)_,F)FYRC,G)FYRN,H)MORN,Pre-SET,Rubis-subs-bind
FUS-ERG	FUS-ERG-Isoform1	_	_	_	_	FUS	A)RRM_1,B)zf-RanBP	A)2OG-FeII_Oxy_2,Mago-bind,PHD,RRM_6,La,Mago_nashi,Pkinase,SAP18,MIF4G_like,NOPS,RRM_1,SF3b1,MIF4G_like_2,NUDIX_2,RRM_5,Vinculin,B)ubiquitin,Ras	ERG	A)SAM_PNT,B)Ets	A)SAM_PNT,Phage_lysozyme,B)SRF-TF,Ank_2,PAX,Ets	A)RRM_1,B)zf-RanBP,C)SAM_PNT,D)Ets	A)2OG-FeII_Oxy_2,Mago-bind,PHD,RRM_6,La,Mago_nashi,Pkinase,SAP18,MIF4G_like,NOPS,RRM_1,SF3b1,MIF4G_like_2,NUDIX_2,RRM_5,Vinculin,B)ubiquitin,Ras,C)SAM_PNT,Phage_lysozyme,D)SRF-TF,Ank_2,PAX,Ets
FUS-ERG	FUS-ERG-Isoform2	_	_	SAM_PNT	SAM_PNT,Phage_lysozyme	FUS	A)RRM_1,B)zf-RanBP	A)2OG-FeII_Oxy_2,Mago-bind,PHD,RRM_6,La,Mago_nashi,Pkinase,SAP18,MIF4G_like,NOPS,RRM_1,SF3b1,MIF4G_like_2,NUDIX_2,RRM_5,Vinculin,B)ubiquitin,Ras	ERG	A)SAM_PNT,B)Ets	A)SAM_PNT,Phage_lysozyme,B)SRF-TF,Ank_2,PAX,Ets	A)RRM_1,B)zf-RanBP	A)2OG-FeII_Oxy_2,Mago-bind,PHD,RRM_6,La,Mago_nashi,Pkinase,SAP18,MIF4G_like,NOPS,RRM_1,SF3b1,MIF4G_like_2,NUDIX_2,RRM_5,Vinculin,B)ubiquitin,Ras
HOXA9-NUP98	HOXA9-NUP98-Isoform1	_	_	_	_	HOXA9	A)Hox9_act,B)Homeobox	A)_,B)Homeobox,Pou,SBP_bac_1,SRF-TF,CUT,HNF-1_N	NUP98	A)Nucleoporin2,B)Nup96	A)Nucleoporin2,B)Nup96,WD40,Nup84_Nup100	A)Hox9_act,B)Homeobox,C)Nucleoporin2,D)Nup96	A)_,B)Homeobox,Pou,SBP_bac_1,SRF-TF,CUT,HNF-1_N,C)Nucleoporin2,D)Nup96,WD40,Nup84_Nup100
HOXA9-NUP98	HOXA9-NUP98-Isoform2	__	__	__	__	HOXA9	A)Hox9_act,B)Homeobox	A)_,B)Homeobox,Pou,SBP_bac_1,SRF-TF,CUT,HNF-1_N	NUP98	A)Nucleoporin2,B)Nup96	A)Nucleoporin2,B)Nup96,WD40,Nup84_Nup100	A)Hox9_act,B)Homeobox,C)Nucleoporin2,D)Nup96	A)_,B)Homeobox,Pou,SBP_bac_1,SRF-TF,CUT,HNF-1_N,C)Nucleoporin2,D)Nup96,WD40,Nup84_Nup100
HOXA9-NUP98	HOXA9-NUP98-Isoform3	__	__	__	__	HOXA9	A)Hox9_act,B)Homeobox	A)_,B)Homeobox,Pou,SBP_bac_1,SRF-TF,CUT,HNF-1_N	NUP98	A)Nucleoporin2,B)Nup96	A)Nucleoporin2,B)Nup96,WD40,Nup84_Nup100	A)Hox9_act,B)Homeobox,C)Nucleoporin2,D)Nup96	A)_,B)Homeobox,Pou,SBP_bac_1,SRF-TF,CUT,HNF-1_N,C)Nucleoporin2,D)Nup96,WD40,Nup84_Nup100
KAT6A-CREBBP	KAT6A-CREBBP-Isoform1	zf-CXXC	DNA_methylase	CEP170_C	_	MLL	A)zf-CXXC,B)PHD,C)zf-HC5HC2H,D)FYRN,E)FYRC,F)SET	A)DNA_methylase,B)PHD,Bromodomain,JmjC,RRM_1,C)_,D)FYRC,E)FYRN,F)MORN,Pre-SET,Rubis-subs-bind	CEP170B	A)FHA,B)CEP170_C	A)ArfGap,BTAD,E1_dh,FHA,Pkinase,Trans_reg_C,hNIFK_binding,B)_	A)PHD,B)zf-HC5HC2H,C)FYRN,D)FYRC,E)SET,F)FHA	A)PHD,Bromodomain,JmjC,RRM_1,B)_,C)FYRC,D)FYRN,E)MORN,Pre-SET,Rubis-subs-bind,F)ArfGap,BTAD,E1_dh,FHA,Pkinase,Trans_reg_C,hNIFK_binding
KAT6A-CREBBP	KAT6A-CREBBP-Isoform2	_	_	CEP170_C	_	MLL	A)zf-CXXC,B)PHD,C)zf-HC5HC2H,D)FYRN,E)FYRC,F)SET	A)DNA_methylase,B)PHD,Bromodomain,JmjC,RRM_1,C)_,D)FYRC,E)FYRN,F)MORN,Pre-SET,Rubis-subs-bind	CEP170B	A)FHA,B)CEP170_C	A)ArfGap,BTAD,E1_dh,FHA,Pkinase,Trans_reg_C,hNIFK_binding,B)_	A)zf-CXXC,B)PHD,C)zf-HC5HC2H,D)FYRN,E)FYRC,F)SET,G)FHA	A)DNA_methylase,B)PHD,Bromodomain,JmjC,RRM_1,C)_,D)FYRC,E)FYRN,F)MORN,Pre-SET,Rubis-subs-bind,G)ArfGap,BTAD,E1_dh,FHA,Pkinase,Trans_reg_C,hNIFK_binding
KAT6A-CREBBP	KAT6A-CREBBP-Isoform3	_	_	_	_	MLL	A)zf-CXXC,B)PHD,C)zf-HC5HC2H,D)FYRN,E)FYRC,F)SET	A)DNA_methylase,B)PHD,Bromodomain,JmjC,RRM_1,C)_,D)FYRC,E)FYRN,F)MORN,Pre-SET,Rubis-subs-bind	CEP170B	A)FHA,B)CEP170_C	A)ArfGap,BTAD,E1_dh,FHA,Pkinase,Trans_reg_C,hNIFK_binding,B)_	A)zf-CXXC,B)PHD,C)zf-HC5HC2H,D)FYRN,E)FYRC,F)SET,G)FHA,H)CEP170_C	A)DNA_methylase,B)PHD,Bromodomain,JmjC,RRM_1,C)_,D)FYRC,E)FYRN,F)MORN,Pre-SET,Rubis-subs-bind,G)ArfGap,BTAD,E1_dh,FHA,Pkinase,Trans_reg_C,hNIFK_binding,H)_
KAT6A-CREBBP	KAT6A-CREBBP-Isoform4	_	_	_	_	MLL	A)zf-CXXC,B)PHD,C)zf-HC5HC2H,D)FYRN,E)FYRC,F)SET	A)DNA_methylase,B)PHD,Bromodomain,JmjC,RRM_1,C)_,D)FYRC,E)FYRN,F)MORN,Pre-SET,Rubis-subs-bind	CEP170B	A)FHA,B)CEP170_C	A)ArfGap,BTAD,E1_dh,FHA,Pkinase,Trans_reg_C,hNIFK_binding,B)_	A)zf-CXXC,B)PHD,C)zf-HC5HC2H,D)FYRN,E)FYRC,F)SET,G)FHA,H)CEP170_C	A)DNA_methylase,B)PHD,Bromodomain,JmjC,RRM_1,C)_,D)FYRC,E)FYRN,F)MORN,Pre-SET,Rubis-subs-bind,G)ArfGap,BTAD,E1_dh,FHA,Pkinase,Trans_reg_C,hNIFK_binding,H)_
KAT6A-NCOA2	KAT6A-NCOA2	_	_	_	_	KAT6A	A)PHD,B)MOZ_SAS	A)PHD,Bromodomain,JmjC,RRM_1,B)MOZ_SAS,PEHE	NCOA2	A)PAS,B)PAS_11,C)SRC-1,D)Nuc_rec_co-act,E)DUF1518	A)PAS,PAS_11,Response_reg,B)PAS_11,PAS,C)Hormone_recep,D)Creb_binding,E)No	_	_
MECOM-RUNX1/AML1	MECOM-RUNX1-Isoform1	_	_	_	_	MECOM	zf-C2H2	zf-C2H2,zf-H2C2_2,zf-C2H2_4	RUNX1	A)Runt,B)RunxI	A)Runt,CBF_beta,B)No	_	_
MECOM-RUNX1/AML1	MECOM-RUNX1-Isoform2	A)zf-H2C2_2,B)zf-C2H2	A)zf-C2H2,zf-C2H2_4,zf-H2C2_2,zf-C2H2_6,B)zf-C2H2,zf-C2H2_4,zf-H2C2_2	A)Runt,B)Runt	A)Runt,CBF_beta,B)Runt,CBF_beta	MECOM	A)zf-C2H2,B)zf-H2C2_2,C)zf-H2C2_2,D)zf-C2H2,E)zf-C2H2,F)zf-H2C2_2,G)zf-H2C2_2	A)zf-C2H2,zf-H2C2_2,zf-C2H2_4,B)zf-C2H2,zf-C2H2_4,zf-C2H2_2,zf-C2H2_6,C)zf-C2H2,zf-C2H2_4,zf-C2H2_2,zf-C2H2_6,D)zf-C2H2,zf-H2C2_2,zf-C2H2_4,E)zf-C2H2,zf-H2C2_2,zf-C2H2_4,F)zf-C2H2,zf-C2H2_4,zf-C2H2_2,zf-C2H2_6,G)zf-C2H2,zf-C2H2_4,zf-C2H2_2,zf-C2H2_6	RUNX1	A)Runt,B)RunxI	A)Runt,CBF_beta,B)No	_	_
MLL-CEP170B	MLL-CEP170B-Isoform1	zf-CXXC	DNA_methylase	CEP170_C	_	MLL	A)zf-CXXC,B)PHD,C)PHD,D)zf-HC5HC2H,E)FYRN,F)FYRC,G)SET	A)DNA_methylase,B)PHD,Bromodomain,JmjC,RRM_1,C)PHD,Bromodomain,JmjC,RRM_1,D)no,E)FYRC,F)FYRN,G)MORN,Pre-SET,Rubis-subs-bind	CEP170B	A)FHA,B)CEP170_C,C)CEP170_C	A)ArfGap,BTAD,E1_dh,FHA,Pkinase,Trans_reg_C,hNIFK_binding,B)No,C)No	A)PHD,B)PHD,C)zf-HC5HC2H,D)FYRN,E)FYRC,F)SET,G)FHA	A)PHD,Bromodomain,JmjC,RRM_1,B)PHD,Bromodomain,JmjC,RRM_1,C)no,D)FYRC,E)FYRN,F)MORN,Pre-SET,Rubis-subs-bind,G)ArfGap,BTAD,E1_dh,FHA,Pkinase,Trans_reg_C,hNIFK_binding
MLL-CEP170B	MLL-CEP170B-Isoform2	_	_	A)CEP170_C,B)CEP170_C	_	MLL	A)zf-CXXC,B)PHD,C)PHD,D)zf-HC5HC2H,E)FYRN,F)FYRC,G)SET	A)DNA_methylase,B)PHD,Bromodomain,JmjC,RRM_1,C)PHD,Bromodomain,JmjC,RRM_1,D)no,E)FYRC,F)FYRN,G)MORN,Pre-SET,Rubis-subs-bind	CEP170B	A)FHA,B)CEP170_C,C)CEP170_C	A)ArfGap,BTAD,E1_dh,FHA,Pkinase,Trans_reg_C,hNIFK_binding,B)No,C)No	FHA	ArfGap,BTAD,E1_dh,FHA,Pkinase,Trans_reg_C,hNIFK_binding
MLL-CEP170B	MLL-CEP170B-Isoform3	_	_	_	_	MLL	A)zf-CXXC,B)PHD,C)PHD,D)zf-HC5HC2H,E)FYRN,F)FYRC,G)SET	A)DNA_methylase,B)PHD,Bromodomain,JmjC,RRM_1,C)PHD,Bromodomain,JmjC,RRM_1,D)no,E)FYRC,F)FYRN,G)MORN,Pre-SET,Rubis-subs-bind	CEP170B	A)FHA,B)CEP170_C,C)CEP170_C	A)ArfGap,BTAD,E1_dh,FHA,Pkinase,Trans_reg_C,hNIFK_binding,B)No,C)No
MLL-CEP170B	MLL-CEP170B-Isoform4	_	_	_	_	MLL	A)zf-CXXC,B)PHD,C)PHD,D)zf-HC5HC2H,E)FYRN,F)FYRC,G)SET	A)DNA_methylase,B)PHD,Bromodomain,JmjC,RRM_1,C)PHD,Bromodomain,JmjC,RRM_1,D)no,E)FYRC,F)FYRN,G)MORN,Pre-SET,Rubis-subs-bind	CEP170B	A)FHA,B)CEP170_C,C)CEP170_C	A)ArfGap,BTAD,E1_dh,FHA,Pkinase,Trans_reg_C,hNIFK_binding,B)No,C)No
MLL-ELL	MLL-ELL	zf-CXXC	DNA_methylase	ELL	_	MLL	A)zf-CXXC,B)PHD,C)zf-HC5HC2H,D)FYRN,E)FYRC,F)SET	A)DNA_methylase,B)PHD,Bromodomain,JmjC,RRM_1,C)_,D)FYRC,E)FYRN,F)MORN,Pre-SET,Rubis-subs-bind	ELL	A)ELL,B)Occludin_ELL	A)_,B)_	A)PHD,B)zf-HC5HC2H,C)FYRN,D)FYRC,E)SET	A)PHD,Bromodomain,JmjC,RRM_1,B)_,C)FYRC,D)FYRN,E)MORN,Pre-SET,Rubis-subs-bind
MLL-GAS7	MLL-GAS7-Isoform1	_	_	_	_	MLL	A)zf-CXXC,B)PHD,C)zf-HC5HC2H,D)FYRN,E)FYRC,F)SET	A)DNA_methylase,B)PHD,Bromodomain,JmjC,RRM_1,C)_,D)FYRC,E)FYRN,F)MORN,Pre-SET,Rubis-subs-bind	GAS7	A)SH3_9,B)WW,C)WW_FCH_linker,D)FCH	A)SAMP,SH3_9,ubiquitin,Ank_2,EspF,FCH,Lys,PH,Pkinase_Tyr,ubiquitin,LRR_4,RhoGEF,B)WW,EF-hand_2,HECT,Rotamase,C)_,D)FCH,SH3_9	A)zf-CXXC,B)PHD,C)zf-HC5HC2H,D)FYRN,E)FYRC,F)SET,G)SH3_9,H)WW,I)WW_FCH_linker,J)FCH	A)DNA_methylase,B)PHD,Bromodomain,JmjC,RRM_1,C)_,D)FYRC,E)FYRN,F)MORN,Pre-SET,Rubis-subs-bind,G)SAMP,SH3_9,ubiquitin,Ank_2,EspF,FCH,Lys,PH,Pkinase_Tyr,ubiquitin,LRR_4,RhoGEF,H)WW,EF-hand_2,HECT,Rotamase,I)_,J)FCH,SH3_9
MLL-GAS7	MLL-GAS7-Isoform2	_	_	_	_	MLL	A)zf-CXXC,B)PHD,C)zf-HC5HC2H,D)FYRN,E)FYRC,F)SET	A)DNA_methylase,B)PHD,Bromodomain,JmjC,RRM_1,C)_,D)FYRC,E)FYRN,F)MORN,Pre-SET,Rubis-subs-bind	GAS7	A)SH3_9,B)WW,C)WW_FCH_linker,D)FCH	A)SAMP,SH3_9,ubiquitin,Ank_2,EspF,FCH,Lys,PH,Pkinase_Tyr,ubiquitin,LRR_4,RhoGEF,B)WW,EF-hand_2,HECT,Rotamase,C)_,D)FCH,SH3_9	A)zf-CXXC,B)PHD,C)zf-HC5HC2H,D)FYRN,E)FYRC,F)SET,G)SH3_9,H)WW,I)WW_FCH_linker,J)FCH	A)DNA_methylase,B)PHD,Bromodomain,JmjC,RRM_1,C)_,D)FYRC,E)FYRN,F)MORN,Pre-SET,Rubis-subs-bind,G)SAMP,SH3_9,ubiquitin,Ank_2,EspF,FCH,Lys,PH,Pkinase_Tyr,ubiquitin,LRR_4,RhoGEF,H)WW,EF-hand_2,HECT,Rotamase,I)_,J)FCH,SH3_9
MLL-GAS7	MLL-GAS7-Isoform3	zf-CXXC	DNA_methylase	SH3_9	SAMP,SH3_9,ubiquitin,Ank_2,EspF,FCH,Lys,PH,Pkinase_Tyr,ubiquitin,LRR_4,RhoGEF	MLL	A)zf-CXXC,B)PHD,C)zf-HC5HC2H,D)FYRN,E)FYRC,F)SET	A)DNA_methylase,B)PHD,Bromodomain,JmjC,RRM_1,C)_,D)FYRC,E)FYRN,F)MORN,Pre-SET,Rubis-subs-bind	GAS7	A)SH3_9,B)WW,C)WW_FCH_linker,D)FCH	A)SAMP,SH3_9,ubiquitin,Ank_2,EspF,FCH,Lys,PH,Pkinase_Tyr,ubiquitin,LRR_4,RhoGEF,B)WW,EF-hand_2,HECT,Rotamase,C)_,D)FCH,SH3_9	A)PHD,B)zf-HC5HC2H,C)FYRN,D)FYRC,E)SET	A)PHD,Bromodomain,JmjC,RRM_1,B)_,C)FYRC,D)FYRN,E)MORN,Pre-SET,Rubis-subs-bind
MLL-GAS7	MLL-GAS7-Isoform4	zf-CXXC	DNA_methylase	SH3_9	SAMP,SH3_9,ubiquitin,Ank_2,EspF,FCH,Lys,PH,Pkinase_Tyr,ubiquitin,LRR_4,RhoGEF	MLL	A)zf-CXXC,B)PHD,C)zf-HC5HC2H,D)FYRN,E)FYRC,F)SET	A)DNA_methylase,B)PHD,Bromodomain,JmjC,RRM_1,C)_,D)FYRC,E)FYRN,F)MORN,Pre-SET,Rubis-subs-bind	GAS7	A)SH3_9,B)WW,C)WW_FCH_linker,D)FCH	A)SAMP,SH3_9,ubiquitin,Ank_2,EspF,FCH,Lys,PH,Pkinase_Tyr,ubiquitin,LRR_4,RhoGEF,B)WW,EF-hand_2,HECT,Rotamase,C)_,D)FCH,SH3_9	A)PHD,B)zf-HC5HC2H,C)FYRN,D)FYRC,E)SET	A)PHD,Bromodomain,JmjC,RRM_1,B)_,C)FYRC,D)FYRN,E)MORN,Pre-SET,Rubis-subs-bind
MLL-GAS7	MLL-GAS7-Isoform5	__	__	__	__	MLL	A)zf-CXXC,B)PHD,C)zf-HC5HC2H,D)FYRN,E)FYRC,F)SET	A)DNA_methylase,B)PHD,Bromodomain,JmjC,RRM_1,C)_,D)FYRC,E)FYRN,F)MORN,Pre-SET,Rubis-subs-bind	GAS7	A)SH3_9,B)WW,C)WW_FCH_linker,D)FCH	A)SAMP,SH3_9,ubiquitin,Ank_2,EspF,FCH,Lys,PH,Pkinase_Tyr,ubiquitin,LRR_4,RhoGEF,B)WW,EF-hand_2,HECT,Rotamase,C)_,D)FCH,SH3_9	A)zf-CXXC,B)PHD,C)zf-HC5HC2H,D)FYRN,E)FYRC,F)SET,G)SH3_9,H)WW,I)WW_FCH_linker,J)FCH	A)DNA_methylase,B)PHD,Bromodomain,JmjC,RRM_1,C)_,D)FYRC,E)FYRN,F)MORN,Pre-SET,Rubis-subs-bind,G)SAMP,SH3_9,ubiquitin,Ank_2,EspF,FCH,Lys,PH,Pkinase_Tyr,ubiquitin,LRR_4,RhoGEF,H)WW,EF-hand_2,HECT,Rotamase,I)_,J)FCH,SH3_9
MLL-SEPT5/PNUTL1	MLL-SEPT5-Isoform1	zf-CXXC	DNA_methylase	_	_	MLL	A)zf-CXXC,B)PHD,C)zf-HC5HC2H,D)FYRN,E)FYRC,F)SET	A)DNA_methylase,B)PHD,Bromodomain,JmjC,RRM_1,C)_,D)FYRC,E)FYRN,F)MORN,Pre-SET,Rubis-subs-bind	SEPT5/PNUTL1	Septin	Septin	A)PHD,B)zf-HC5HC2H,C)FYRN,D)FYRC,E)SET,F)Septin	A)PHD,Bromodomain,JmjC,RRM_1,B)_,C)FYRC,D)FYRN,E)MORN,Pre-SET,Rubis-subs-bind,F)Septin	CCTGTAAAACAAAAACCAAAAGAAAAGGACATTGACAAGCAGTACGTG
MLL-SEPT5/PNUTL1	MLL-SEPT5-Isoform2	zf-CXXC	DNA_methylase	Septin	Septin	MLL	A)zf-CXXC,B)PHD,C)zf-HC5HC2H,D)FYRN,E)FYRC,F)SET	A)DNA_methylase,B)PHD,Bromodomain,JmjC,RRM_1,C)_,D)FYRC,E)FYRN,F)MORN,Pre-SET,Rubis-subs-bind	SEPT5/PNUTL1	Septin	Septin	A)PHD,B)zf-HC5HC2H,C)FYRN,D)FYRC,E)SET	A)PHD,Bromodomain,JmjC,RRM_1,B)_,C)FYRC,D)FYRN,E)MORN,Pre-SET,Rubis-subs-bind	CAGTGTTGTTAGGTCACTGTTTGTGAACTTGGAGAAACCTTTGTGTCCCTACCCTGTTCCATCCTGTCCC
MLL-SEPT5/PNUTL1	MLL-SEPT5-Isoform3	zf-CXXC	DNA_methylase	Septin	Septin	MLL	A)zf-CXXC,B)PHD,C)zf-HC5HC2H,D)FYRN,E)FYRC,F)SET	A)DNA_methylase,B)PHD,Bromodomain,JmjC,RRM_1,C)_,D)FYRC,E)FYRN,F)MORN,Pre-SET,Rubis-subs-bind	SEPT5/PNUTL1	Septin	Septin	A)PHD,B)zf-HC5HC2H,C)FYRN,D)FYRC,E)SET	A)PHD,Bromodomain,JmjC,RRM_1,B)_,C)FYRC,D)FYRN,E)MORN,Pre-SET,Rubis-subs-bind	TGGAGTCCACAGGATCAGAGTGGACTTTAAGGACATTGACAAGCAGTACGTGGGCTTCGCCACACTGCCC
MLLT3/AF9-MLL	MLLT3/AF9-MLL-Isoform1	_	_	A)PHD,B)zf-HC5HC2H,C)FYRN,D)FYRC,E)SET	A)PHD,Bromodomain,JmjC,RRM_1,B)_,C)FYRC,D)FYRN,E)SET,Pre-SET,SAD-SRA,MORN,Rubis-subs-bind	MLLT3/AF9	YEATS	YEATS	MLL	A)zf-CXXC,B)PHD,C)zf-HC5HC2H,D)FYRN,E)FYRC,F)SET	A)DNA_methylase,B)PHD,Bromodomain,JmjC,RRM_1,C)_,D)FYRC,E)FYRN,F)MORN,Pre-SET,Rubis-subs-bind	A)YEATS,B)zf-CXXC	A)YEATS,B)DNA_methylase
MLLT3/AF9-MLL	MLLT3/AF9-MLL-Isoform2	_	_	A)PHD,B)zf-HC5HC2H,C)FYRN,D)FYRC,E)SET	A)PHD,Bromodomain,JmjC,RRM_1,B)_,C)FYRC,D)FYRN,E)SET,Pre-SET,SAD-SRA,MORN,Rubis-subs-bind	MLLT3/AF9	YEATS	YEATS	MLL	A)zf-CXXC,B)PHD,C)zf-HC5HC2H,D)FYRN,E)FYRC,F)SET	A)DNA_methylase,B)PHD,Bromodomain,JmjC,RRM_1,C)_,D)FYRC,E)FYRN,F)MORN,Pre-SET,Rubis-subs-bind	A)YEATS,B)zf-CXXC	A)YEATS,B)DNA_methylase
MLLT3/AF9-MLL	MLLT3/AF9-MLL-Isoform3	_	_	A)PHD,B)zf-HC5HC2H,C)FYRN,D)FYRC,E)SET	A)PHD,Bromodomain,JmjC,RRM_1,B)_,C)FYRC,D)FYRN,E)SET,Pre-SET,SAD-SRA,MORN,Rubis-subs-bind	MLLT3/AF9	YEATS	YEATS	MLL	A)zf-CXXC,B)PHD,C)zf-HC5HC2H,D)FYRN,E)FYRC,F)SET	A)DNA_methylase,B)PHD,Bromodomain,JmjC,RRM_1,C)_,D)FYRC,E)FYRN,F)MORN,Pre-SET,Rubis-subs-bind	A)YEATS,B)zf-CXXC	A)YEATS,B)DNA_methylase
MLLT3-MLL	MLLT3/AF9-MLL-Isoform4	__	__	A)PHD,B)zf-HC5HC2H,C)FYRN,D)FYRC,E)SET	A)PHD,Bromodomain,JmjC,RRM_1,B)_,C)FYRC,D)FYRN,E)SET,Pre-SET,SAD-SRA,MORN,Rubis-subs-bind	MLLT3/AF9	YEATS	YEATS	MLL	A)zf-CXXC,B)PHD,C)zf-HC5HC2H,D)FYRN,E)FYRC,F)SET	A)DNA_methylase,B)PHD,Bromodomain,JmjC,RRM_1,C)_,D)FYRC,E)FYRN,F)MORN,Pre-SET,Rubis-subs-bind	A)YEATS,B)zf-CXXC	A)YEATS,B)DNA_methylase
MLLT3-MLL	MLLT3/AF9-MLL-Isoform5	__	__	A)PHD,B)zf-HC5HC2H,C)FYRN,D)FYRC,E)SET	A)PHD,Bromodomain,JmjC,RRM_1,B)_,C)FYRC,D)FYRN,E)SET,Pre-SET,SAD-SRA,MORN,Rubis-subs-bind	MLLT3/AF9	YEATS	YEATS	MLL	A)zf-CXXC,B)PHD,C)zf-HC5HC2H,D)FYRN,E)FYRC,F)SET	A)DNA_methylase,B)PHD,Bromodomain,JmjC,RRM_1,C)_,D)FYRC,E)FYRN,F)MORN,Pre-SET,Rubis-subs-bind	A)YEATS,B)zf-CXXC	A)YEATS,B)DNA_methylase
MLLT3-MLL	MLLT3/AF9-MLL-Isoform6	__	__	A)PHD,B)zf-HC5HC2H,C)FYRN,D)FYRC,E)SET	A)PHD,Bromodomain,JmjC,RRM_1,B)_,C)FYRC,D)FYRN,E)SET,Pre-SET,SAD-SRA,MORN,Rubis-subs-bind	MLLT3/AF9	YEATS	YEATS	MLL	A)zf-CXXC,B)PHD,C)zf-HC5HC2H,D)FYRN,E)FYRC,F)SET	A)DNA_methylase,B)PHD,Bromodomain,JmjC,RRM_1,C)_,D)FYRC,E)FYRN,F)MORN,Pre-SET,Rubis-subs-bind	A)YEATS,B)zf-CXXC	A)YEATS,B)DNA_methylase
MLLT3-MLL	MLLT3/AF9-MLL-Isoform7	__	__	A)PHD,B)zf-HC5HC2H,C)FYRN,D)FYRC,E)SET	A)PHD,Bromodomain,JmjC,RRM_1,B)_,C)FYRC,D)FYRN,E)SET,Pre-SET,SAD-SRA,MORN,Rubis-subs-bind	MLLT3/AF9	YEATS	YEATS	MLL	A)zf-CXXC,B)PHD,C)zf-HC5HC2H,D)FYRN,E)FYRC,F)SET	A)DNA_methylase,B)PHD,Bromodomain,JmjC,RRM_1,C)_,D)FYRC,E)FYRN,F)MORN,Pre-SET,Rubis-subs-bind	A)YEATS,B)zf-CXXC	A)YEATS,B)DNA_methylase
MLLT3-MLL	MLLT3/AF9-MLL-Isoform8	__	__	A)PHD,B)zf-HC5HC2H,C)FYRN,D)FYRC,E)SET	A)PHD,Bromodomain,JmjC,RRM_1,B)_,C)FYRC,D)FYRN,E)SET,Pre-SET,SAD-SRA,MORN,Rubis-subs-bind	MLLT3/AF9	YEATS	YEATS	MLL	A)zf-CXXC,B)PHD,C)zf-HC5HC2H,D)FYRN,E)FYRC,F)SET	A)DNA_methylase,B)PHD,Bromodomain,JmjC,RRM_1,C)_,D)FYRC,E)FYRN,F)MORN,Pre-SET,Rubis-subs-bind	A)YEATS,B)zf-CXXC	A)YEATS,B)DNA_methylase
MLLT3-MLL	MLLT3/AF9-MLL-Isoform9	__	__	A)PHD,B)zf-HC5HC2H,C)FYRN,D)FYRC,E)SET	A)PHD,Bromodomain,JmjC,RRM_1,B)_,C)FYRC,D)FYRN,E)SET,Pre-SET,SAD-SRA,MORN,Rubis-subs-bind	MLLT3/AF9	YEATS	YEATS	MLL	A)zf-CXXC,B)PHD,C)zf-HC5HC2H,D)FYRN,E)FYRC,F)SET	A)DNA_methylase,B)PHD,Bromodomain,JmjC,RRM_1,C)_,D)FYRC,E)FYRN,F)MORN,Pre-SET,Rubis-subs-bind	A)YEATS,B)zf-CXXC	A)YEATS,B)DNA_methylase
MLLT3-MLL	MLLT3/AF9-MLL-Isoform10	YEATS	YEATS	A)PHD,B)zf-HC5HC2H,C)FYRN,D)FYRC,E)SET	A)PHD,Bromodomain,JmjC,RRM_1,B)_,C)FYRC,D)FYRN,E)SET,Pre-SET,SAD-SRA,MORN,Rubis-subs-bind	MLLT3/AF9	YEATS	YEATS	MLL	A)zf-CXXC,B)PHD,C)zf-HC5HC2H,D)FYRN,E)FYRC,F)SET	A)DNA_methylase,B)PHD,Bromodomain,JmjC,RRM_1,C)_,D)FYRC,E)FYRN,F)MORN,Pre-SET,Rubis-subs-bind	zf-CXXC	A)YEATS,B)DNA_methylase
MLLT3-MLL	MLLT3/AF9-MLL-Isoform11	__	__	A)PHD,B)zf-HC5HC2H,C)FYRN,D)FYRC,E)SET	A)PHD,Bromodomain,JmjC,RRM_1,B)_,C)FYRC,D)FYRN,E)SET,Pre-SET,SAD-SRA,MORN,Rubis-subs-bind	MLLT3/AF9	YEATS	YEATS	MLL	A)zf-CXXC,B)PHD,C)zf-HC5HC2H,D)FYRN,E)FYRC,F)SET	A)DNA_methylase,B)PHD,Bromodomain,JmjC,RRM_1,C)_,D)FYRC,E)FYRN,F)MORN,Pre-SET,Rubis-subs-bind	A)YEATS,B)zf-CXXC	A)YEATS,B)DNA_methylase
MLLT3-MLL	MLLT3/AF9-MLL-Isoform12	__	__	A)PHD,B)zf-HC5HC2H,C)FYRN,D)FYRC,E)SET	A)PHD,Bromodomain,JmjC,RRM_1,B)_,C)FYRC,D)FYRN,E)SET,Pre-SET,SAD-SRA,MORN,Rubis-subs-bind	MLLT3/AF9	YEATS	YEATS	MLL	A)zf-CXXC,B)PHD,C)zf-HC5HC2H,D)FYRN,E)FYRC,F)SET	A)DNA_methylase,B)PHD,Bromodomain,JmjC,RRM_1,C)_,D)FYRC,E)FYRN,F)MORN,Pre-SET,Rubis-subs-bind	A)YEATS,B)zf-CXXC	A)YEATS,B)DNA_methylase
MLLT3-MLL	MLLT3/AF9-MLL-Isoform13	__	__	A)PHD,B)zf-HC5HC2H,C)FYRN,D)FYRC,E)SET	A)PHD,Bromodomain,JmjC,RRM_1,B)_,C)FYRC,D)FYRN,E)SET,Pre-SET,SAD-SRA,MORN,Rubis-subs-bind	MLLT3/AF9	YEATS	YEATS	MLL	A)zf-CXXC,B)PHD,C)zf-HC5HC2H,D)FYRN,E)FYRC,F)SET	A)DNA_methylase,B)PHD,Bromodomain,JmjC,RRM_1,C)_,D)FYRC,E)FYRN,F)MORN,Pre-SET,Rubis-subs-bind	A)YEATS,B)zf-CXXC	A)YEATS,B)DNA_methylase
MLLT3-MLL	MLLT3/AF9-MLL-Isoform14	__	__	A)PHD,B)zf-HC5HC2H,C)FYRN,D)FYRC,E)SET	A)PHD,Bromodomain,JmjC,RRM_1,B)_,C)FYRC,D)FYRN,E)SET,Pre-SET,SAD-SRA,MORN,Rubis-subs-bind	MLLT3/AF9	YEATS	YEATS	MLL	A)zf-CXXC,B)PHD,C)zf-HC5HC2H,D)FYRN,E)FYRC,F)SET	A)DNA_methylase,B)PHD,Bromodomain,JmjC,RRM_1,C)_,D)FYRC,E)FYRN,F)MORN,Pre-SET,Rubis-subs-bind	A)YEATS,B)zf-CXXC	A)YEATS,B)DNA_methylase
MLLT3-MLL	MLLT3/AF9-MLL-Isoform15	__	__	A)PHD,B)zf-HC5HC2H,C)FYRN,D)FYRC,E)SET	A)PHD,Bromodomain,JmjC,RRM_1,B)_,C)FYRC,D)FYRN,E)SET,Pre-SET,SAD-SRA,MORN,Rubis-subs-bind	MLLT3/AF9	YEATS	YEATS	MLL	A)zf-CXXC,B)PHD,C)zf-HC5HC2H,D)FYRN,E)FYRC,F)SET	A)DNA_methylase,B)PHD,Bromodomain,JmjC,RRM_1,C)_,D)FYRC,E)FYRN,F)MORN,Pre-SET,Rubis-subs-bind	A)YEATS,B)zf-CXXC	A)YEATS,B)DNA_methylase
MLLT3-MLL	MLLT3/AF9-MLL-Isoform16	__	__	A)PHD,B)zf-HC5HC2H,C)FYRN,D)FYRC,E)SET	A)PHD,Bromodomain,JmjC,RRM_1,B)_,C)FYRC,D)FYRN,E)SET,Pre-SET,SAD-SRA,MORN,Rubis-subs-bind	MLLT3/AF9	YEATS	YEATS	MLL	A)zf-CXXC,B)PHD,C)zf-HC5HC2H,D)FYRN,E)FYRC,F)SET	A)DNA_methylase,B)PHD,Bromodomain,JmjC,RRM_1,C)_,D)FYRC,E)FYRN,F)MORN,Pre-SET,Rubis-subs-bind	A)YEATS,B)zf-CXXC	A)YEATS,B)DNA_methylase
MLLT3-MLL	MLLT3/AF9-MLL-Isoform17	__	__	A)PHD,B)zf-HC5HC2H,C)FYRN,D)FYRC,E)SET	A)PHD,Bromodomain,JmjC,RRM_1,B)_,C)FYRC,D)FYRN,E)SET,Pre-SET,SAD-SRA,MORN,Rubis-subs-bind	MLLT3/AF9	YEATS	YEATS	MLL	A)zf-CXXC,B)PHD,C)zf-HC5HC2H,D)FYRN,E)FYRC,F)SET	A)DNA_methylase,B)PHD,Bromodomain,JmjC,RRM_1,C)_,D)FYRC,E)FYRN,F)MORN,Pre-SET,Rubis-subs-bind	A)YEATS,B)zf-CXXC	A)YEATS,B)DNA_methylase
MLLT3-MLL	MLLT3/AF9-MLL-Isoform18	__	__	A)PHD,B)zf-HC5HC2H,C)FYRN,D)FYRC,E)SET	A)PHD,Bromodomain,JmjC,RRM_1,B)_,C)FYRC,D)FYRN,E)SET,Pre-SET,SAD-SRA,MORN,Rubis-subs-bind	MLLT3/AF9	YEATS	YEATS	MLL	A)zf-CXXC,B)PHD,C)zf-HC5HC2H,D)FYRN,E)FYRC,F)SET	A)DNA_methylase,B)PHD,Bromodomain,JmjC,RRM_1,C)_,D)FYRC,E)FYRN,F)MORN,Pre-SET,Rubis-subs-bind	A)YEATS,B)zf-CXXC	A)YEATS,B)DNA_methylase
MNX1-ETV6	MNX1-ETV6-Isoform1	_	_	_	_	MNX1	Homeobox	Homeobox,Pou,SBP_bac_1,SRF-TF,CUT,HNF-1_N	ETV6	A)SAM_PNT,B)Ets	A)SAM_PNT,Phage_lysozyme,B)SRF-TF,Ank_2,PAX,Ets	A)Homeobox,B)SAM_PNT,C)Ets	A)Homeobox,Pou,SBP_bac_1,SRF-TF,CUT,HNF-1_N,B)SAM_PNT,Phage_lysozyme,C)SRF-TF,Ank_2,PAX,Ets
MNX1-ETV6	MNX1-ETV6-Isoform2	_	_	_	_	MNX1	Homeobox	Homeobox,Pou,SBP_bac_1,SRF-TF,CUT,HNF-1_N	ETV6	A)SAM_PNT,B)Ets	A)SAM_PNT,Phage_lysozyme,B)SRF-TF,Ank_2,PAX,Ets	A)Homeobox,B)SAM_PNT,C)Ets	A)Homeobox,Pou,SBP_bac_1,SRF-TF,CUT,HNF-1_N,B)SAM_PNT,Phage_lysozyme,C)SRF-TF,Ank_2,PAX,Ets
MNX1-ETV6	MNX1-ETV6-Isoform3	_	_	_	_	MNX1	Homeobox	Homeobox,Pou,SBP_bac_1,SRF-TF,CUT,HNF-1_N	ETV6	A)SAM_PNT,B)Ets	A)SAM_PNT,Phage_lysozyme,B)SRF-TF,Ank_2,PAX,Ets	A)Homeobox,B)SAM_PNT,C)Ets	A)Homeobox,Pou,SBP_bac_1,SRF-TF,CUT,HNF-1_N,B)SAM_PNT,Phage_lysozyme,C)SRF-TF,Ank_2,PAX,Ets
NUP98-HOXC11	NUP98-HOXC11-Isoform1	_	_	Homeobox	Homeobox,Pou,SBP_bac_1,SRF-TF,CUT,HNF-1_N	NUP98	A)Nucleoporin2,B)Nup96	A)Nucleoporin2,B)Nup96,WD40,Nup84_Nup100	HOXC11	A)DUF3528,B)Homeobox	A)_,B)Homeobox,Pou,SBP_bac_1,SRF-TF,CUT,HNF-1_N	A)Nucleoporin2,B)Nup96,C)DUF3528	A)Nucleoporin2,B)Nup96,WD40,Nup84_Nup100,C)_
NUP98-HOXC11	NUP98-HOXC11-Isoform2	_	_	_	_	NUP98	A)Nucleoporin2,B)Nup96	A)Nucleoporin2,B)Nup96,WD40,Nup84_Nup100	HOXC11	A)DUF3528,B)Homeobox	A)_,B)Homeobox,Pou,SBP_bac_1,SRF-TF,CUT,HNF-1_N	A)Nucleoporin2,B)Nup96,C)DUF3528,D)Homeobox	A)Nucleoporin2,B)Nup96,WD40,Nup84_Nup100,C)_,D)Homeobox,Pou,SBP_bac_1,SRF-TF,CUT,HNF-1_N
NUP98-HOXC11	NUP98-HOXC11-Isoform3	A)Nucleoporin2,B)Nup96	A)Nucleoporin2,B)Nup96,WD40,Nup84_Nup100	Homeobox	Homeobox,Pou,SBP_bac_1,SRF-TF,CUT,HNF-1_N	NUP98	A)Nucleoporin2,B)Nup96	A)Nucleoporin2,B)Nup96,WD40,Nup84_Nup100	HOXC11	A)DUF3528,B)Homeobox	A)_,B)Homeobox,Pou,SBP_bac_1,SRF-TF,CUT,HNF-1_N	DUF3528	_
NUP98-HOXC11	NUP98-HOXC11-Isoform4	A)Nucleoporin2,B)Nup96	A)Nucleoporin2,B)Nup96,WD40,Nup84_Nup100	Homeobox	Homeobox,Pou,SBP_bac_1,SRF-TF,CUT,HNF-1_N	NUP98	A)Nucleoporin2,B)Nup96	A)Nucleoporin2,B)Nup96,WD40,Nup84_Nup100	HOXC11	A)DUF3528,B)Homeobox	A)_,B)Homeobox,Pou,SBP_bac_1,SRF-TF,CUT,HNF-1_N	DUF3528	_
NUP98-HOXC11	NUP98-HOXC11-Isoform5	A)Nucleoporin2,B)Nup96	A)Nucleoporin2,B)Nup96,WD40,Nup84_Nup100	Homeobox	Homeobox,Pou,SBP_bac_1,SRF-TF,CUT,HNF-1_N	NUP98	A)Nucleoporin2,B)Nup96	A)Nucleoporin2,B)Nup96,WD40,Nup84_Nup100	HOXC11	A)DUF3528,B)Homeobox	A)_,B)Homeobox,Pou,SBP_bac_1,SRF-TF,CUT,HNF-1_N	DUF3528	_
NUP98-HOXC13	NUP98-HOXC13-Isoform1	_	_	_	_	NUP98	A)Nucleoporin2,B)Nup96	A)Nucleoporin2,B)Nup96,WD40,Nup84_Nup100	HOXC13	A)HoxA13_N,B)Homeobox	A)_,A)Homeobox,Pou,SBP_bac_1,SRF-TF,CUT,HNF-1_N	A)Nucleoporin2,B)Nup96,C)HoxA13_N,D)Homeobox	A)Nucleoporin2,B)Nup96,WD40,Nup84_Nup100,C)_,D)Homeobox,Pou,SBP_bac_1,SRF-TF,CUT,HNF-1_N
NUP98-HOXC13	NUP98-HOXC13-Isoform2	A)Nucleoporin2,B)Nup96	A)Nucleoporin2,B)Nup96,WD40,Nup84_Nup100	Homeobox	Homeobox,Pou,SBP_bac_1,SRF-TF,CUT,HNF-1_N	NUP98	A)Nucleoporin2,B)Nup96	A)Nucleoporin2,B)Nup96,WD40,Nup84_Nup100	HOXC13	A)HoxA13_N,B)Homeobox	A)_,A)Homeobox,Pou,SBP_bac_1,SRF-TF,CUT,HNF-1_N	HoxA13_N	_
PDGFRA-BCR	PDGFRA-BCR-Isoform1	_	_	_	_	PDGFRA	A)Ig_2,B)I-set,C)Pkinase_Tyr	A)SCF,hEGF,C1-set,DUF1954,IL1,Ig_Tie2_1,NGF,C2-set_2,G2F,IL34,LRR_8,PDGF,S_100,ig,CSF-1,I-set,Ig_2,Laminin_G_1,PSI,V-set,Carb_anhydrase,ICAM_N,Ig_3,MHC_I,Pentaxin,fn3,B)C2-set,FGF,SCF,I-set,LRR_8,NGF,Carb_anhydrase,Ig_2,PDGF,Telethonin,CSF-1,IL34,SBP_bac_1,C2-set_2,Ig_3,Pkinase,fn3,V-set,C)Inhibitor_Mig-6, Y_phosphatase,Pkinase_Tyr,SH3_9,EphA2_TM,CH,SH3_1,Pkinase,BPS,AvrPto, FERM_M,SH2	BCR	A)Bcr-Abl_Oligo,B)RhoGEF,C)PH,D)C2,E)RhoGAP	A)Bcr-Abl_Oligo,B)C1_1,G-alpha,Histone,PH,PH_5,RGS,Ras,RasGEF_N,RhoGEF,SH3_9,C)Arf,BTK, C1_1,CAMSAP_CH,Dynamin_M,IRS,PH,Pkinase,RA,Ras,RhoGEF,SH3_9,Sif,WD40,D)C2,PI-PLC-X,S_100,EF-hand_10, PI-PLC-Y,EF-hand_like,PLA2_B,FGF,SH2,E)Ras,RhoGAP	A)Ig_2,B)I-set,C)Pkinase_Tyr,D)Bcr-Abl_Oligo,E)RhoGEF,F)PH,G)C2,H)RhoGAP	A)SCF,hEGF,C1-set,DUF1954,IL1,Ig_Tie2_1,NGF,C2-set_2,G2F,IL34,LRR_8,PDGF,S_100,ig,CSF-1,I-set,Ig_2,Laminin_G_1,PSI,V-set,Carb_anhydrase,ICAM_N,Ig_3,MHC_I,Pentaxin,fn3,B)C2-set,FGF,SCF,I-set,LRR_8,NGF,Carb_anhydrase,Ig_2,PDGF,Telethonin,CSF-1,IL34,SBP_bac_1,C2-set_2,Ig_3,Pkinase,fn3,V-set,C)Inhibitor_Mig-6, Y_phosphatase,Pkinase_Tyr,SH3_9,EphA2_TM,CH,SH3_1,Pkinase,BPS,AvrPto, FERM_M,SH2,D)Bcr-Abl_…
PDGFRA-BCR	PDGFRA-BCR-Isoform2	__	__	A)Bcr-Abl_Oligo,B)RhoGEF,C)PH	A)Bcr-Abl_Oligo,B)C1_1,G-alpha,Histone,PH,PH_5,RGS,Ras,RasGEF_N,RhoGEF,SH3_9,C)Arf,BTK, C1_1,CAMSAP_CH,Dynamin_M,IRS,PH,Pkinase,RA,Ras,RhoGEF,SH3_9,Sif,WD40	PDGFRA	A)Ig_2,B)I-set,C)Pkinase_Tyr	A)SCF,hEGF,C1-set,DUF1954,IL1,Ig_Tie2_1,NGF,C2-set_2,G2F,IL34,LRR_8,PDGF,S_100,ig,CSF-1,I-set,Ig_2,Laminin_G_1,PSI,V-set,Carb_anhydrase,ICAM_N,Ig_3,MHC_I,Pentaxin,fn3,B)C2-set,FGF,SCF,I-set,LRR_8,NGF,Carb_anhydrase,Ig_2,PDGF,Telethonin,CSF-1,IL34,SBP_bac_1,C2-set_2,Ig_3,Pkinase,fn3,V-set,C)Inhibitor_Mig-6, Y_phosphatase,Pkinase_Tyr,SH3_9,EphA2_TM,CH,SH3_1,Pkinase,BPS,AvrPto, FERM_M,SH2	BCR	A)Bcr-Abl_Oligo,B)RhoGEF,C)PH,D)C2,E)RhoGAP	A)Bcr-Abl_Oligo,B)C1_1,G-alpha,Histone,PH,PH_5,RGS,Ras,RasGEF_N,RhoGEF,SH3_9,C)Arf,BTK, C1_1,CAMSAP_CH,Dynamin_M,IRS,PH,Pkinase,RA,Ras,RhoGEF,SH3_9,Sif,WD40,D)C2,PI-PLC-X,S_100,EF-hand_10, PI-PLC-Y,EF-hand_like,PLA2_B,FGF,SH2,E)Ras,RhoGAP	A)Ig_2,B)I-set,C)Pkinase_Tyr	A)SCF,hEGF,C1-set,DUF1954,IL1,Ig_Tie2_1,NGF,C2-set_2,G2F,IL34,LRR_8,PDGF,S_100,ig,CSF-1,I-set,Ig_2,Laminin_G_1,PSI,V-set,Carb_anhydrase,ICAM_N,Ig_3,MHC_I,Pentaxin,fn3,B)C2-set,FGF,SCF,I-set,LRR_8,NGF,Carb_anhydrase,Ig_2,PDGF,Telethonin,CSF-1,IL34,SBP_bac_1,C2-set_2,Ig_3,Pkinase,fn3,V-set,C)Inhibitor_Mig-6, Y_phosphatase,Pkinase_Tyr,SH3_9,EphA2_TM,CH,SH3_1,Pkinase,BPS,AvrPto, FERM_M,SH2
PDGFRA-BCR	PDGFRA-BCR-Isoform3	__	__	A)Bcr-Abl_Oligo,B)RhoGEF	A)Bcr-Abl_Oligo,B)C1_1,G-alpha,Histone,PH,PH_5,RGS,Ras,RasGEF_N,RhoGEF,SH3_9	PDGFRA	A)Ig_2,B)I-set,C)Pkinase_Tyr	A)SCF,hEGF,C1-set,DUF1954,IL1,Ig_Tie2_1,NGF,C2-set_2,G2F,IL34,LRR_8,PDGF,S_100,ig,CSF-1,I-set,Ig_2,Laminin_G_1,PSI,V-set,Carb_anhydrase,ICAM_N,Ig_3,MHC_I,Pentaxin,fn3,B)C2-set,FGF,SCF,I-set,LRR_8,NGF,Carb_anhydrase,Ig_2,PDGF,Telethonin,CSF-1,IL34,SBP_bac_1,C2-set_2,Ig_3,Pkinase,fn3,V-set,C)Inhibitor_Mig-6, Y_phosphatase,Pkinase_Tyr,SH3_9,EphA2_TM,CH,SH3_1,Pkinase,BPS,AvrPto, FERM_M,SH2	BCR	A)Bcr-Abl_Oligo,B)RhoGEF,C)PH,D)C2,E)RhoGAP	A)Bcr-Abl_Oligo,B)C1_1,G-alpha,Histone,PH,PH_5,RGS,Ras,RasGEF_N,RhoGEF,SH3_9,C)Arf,BTK, C1_1,CAMSAP_CH,Dynamin_M,IRS,PH,Pkinase,RA,Ras,RhoGEF,SH3_9,Sif,WD40,D)C2,PI-PLC-X,S_100,EF-hand_10, PI-PLC-Y,EF-hand_like,PLA2_B,FGF,SH2,E)Ras,RhoGAP	A)Ig_2,B)I-set,C)Pkinase_Tyr	A)SCF,hEGF,C1-set,DUF1954,IL1,Ig_Tie2_1,NGF,C2-set_2,G2F,IL34,LRR_8,PDGF,S_100,ig,CSF-1,I-set,Ig_2,Laminin_G_1,PSI,V-set,Carb_anhydrase,ICAM_N,Ig_3,MHC_I,Pentaxin,fn3,B)C2-set,FGF,SCF,I-set,LRR_8,NGF,Carb_anhydrase,Ig_2,PDGF,Telethonin,CSF-1,IL34,SBP_bac_1,C2-set_2,Ig_3,Pkinase,fn3,V-set,C)Inhibitor_Mig-6, Y_phosphatase,Pkinase_Tyr,SH3_9,EphA2_TM,CH,SH3_1,Pkinase,BPS,AvrPto, FERM_M,SH2
PDGFRB-TRIP11	PDGFRB-TRIP11-Isoform1	_	_	_	_	PDGFRB	A)ig,B)Ig_2,C)I-set,D)Pkinase_Tyr	A)C1-set,IL1,MHC_I,C2-set,IL34,SCF,Flt3_lig,Ig_2,V-set,GP120,MAM,ig,B)SCF,hEGF,C1-set,DUF1954,IL1,Ig_Tie2_1,NGF,C2-set_2,G2F,IL34,LRR_8,PDGF,S_100,ig,CSF-1,I-set,Ig_2,Laminin_G_1,PSI,V-set,Carb_anhydrase,ICAM_N,Ig_3,MHC_I,Pentaxin,fn3,C)C2-set,FGF,SCF,I-set,LRR_8,NGF,Carb_anhydrase,Ig_2,PDGF,Telethonin,CSF-1,IL34,SBP_bac_1,C2-set_2,Ig_3,Pkinase,fn3,V-set,D)Inhibitor_Mig-6, Y_phosphatase,Pkinase_T…	TRIP11	_	_	A)ig,B)Ig_2,C)I-set,D)Pkinase_Tyr	A)C1-set,IL1,MHC_I,C2-set,IL34,SCF,Flt3_lig,Ig_2,V-set,GP120,MAM,ig,B)SCF,hEGF,C1-set,DUF1954,IL1,Ig_Tie2_1,NGF,C2-set_2,G2F,IL34,LRR_8,PDGF,S_100,ig,CSF-1,I-set,Ig_2,Laminin_G_1,PSI,V-set,Carb_anhydrase,ICAM_N,Ig_3,MHC_I,Pentaxin,fn3,C)C2-set,FGF,SCF,I-set,LRR_8,NGF,Carb_anhydrase,Ig_2,PDGF,Telethonin,CSF-1,IL34,SBP_bac_1,C2-set_2,Ig_3,Pkinase,fn3,V-set,D)Inhibitor_Mig-6, Y_phosphatase,Pkinase_T…
PDGFRB-TRIP11	PDGFRB-TRIP11-Isoform2	A)Ig_2,B)Ig	A)SCF,hEGF,C1-set,DUF1954,IL1,Ig_Tie2_1,NGF,C2-set_2,G2F,IL34,LRR_8,PDGF,S_100,ig,CSF-1,I-set,Ig_2,Laminin_G_1,PSI,V-set,Carb_anhydrase,ICAM_N,Ig_3,MHC_I,Pentaxin,fn3,B)C1-set,IL1,MHC_I,C2-set,IL34,SCF,Flt3_lig,Ig_2,V-set,GP120,MAM,ig	__	__	PDGFRB	A)ig,B)Ig_2,C)I-set,D)Pkinase_Tyr	A)C1-set,IL1,MHC_I,C2-set,IL34,SCF,Flt3_lig,Ig_2,V-set,GP120,MAM,ig,B)SCF,hEGF,C1-set,DUF1954,IL1,Ig_Tie2_1,NGF,C2-set_2,G2F,IL34,LRR_8,PDGF,S_100,ig,CSF-1,I-set,Ig_2,Laminin_G_1,PSI,V-set,Carb_anhydrase,ICAM_N,Ig_3,MHC_I,Pentaxin,fn3,C)C2-set,FGF,SCF,I-set,LRR_8,NGF,Carb_anhydrase,Ig_2,PDGF,Telethonin,CSF-1,IL34,SBP_bac_1,C2-set_2,Ig_3,Pkinase,fn3,V-set,D)Inhibitor_Mig-6, Y_phosphatase,Pkinase_T…	TRIP11	_	_	A)l-set,B)Pkinase_Tyr	A)C2-set,FGF,SCF,I-set,LRR_8,NGF,Carb_anhydrase,Ig_2,PDGF,Telethonin,CSF-1,IL34,SBP_bac_1,C2-set_2,Ig_3,Pkinase,fn3,V-set,B)Inhibitor_Mig-6, Y_phosphatase,Pkinase_Tyr,SH3_9,EphA2_TM,CH,SH3_1,Pkinase,BPS,AvrPto, FERM_M,SH2
RBM15-MKL1	RBM15-MKL1-Isoform1	A)RRM_5,B)RRM_1,C)RRM_6,D)SPOC	A)RRM_5,RRM_6,RRM_1,LRR_9,RBM39linker,Thioredoxin,B)2OG-FeII_Oxy_2,Mago-bind,PHD,RRM_6,La,Mago_nashi,Pkinase,SAP18,MIF4G_like,NOPS,RRM_1,SF3b1,MIF4G_like_2,NUDIX_2,RRM_5,Vinculin,C)RRM_6,RRM_5,RRM_1,NUDIX_2,Vinculin,zf-RNPHF,D)_	RPEL	RPEL,Actin	RBM15	A)RRM_5,B)RRM_1,C)RRM_6,D)SPOC	A)RRM_5,RRM_6,RRM_1,LRR_9,RBM39linker,Thioredoxin,B)2OG-FeII_Oxy_2,Mago-bind,PHD,RRM_6,La,Mago_nashi,Pkinase,SAP18,MIF4G_like,NOPS,RRM_1,SF3b1,MIF4G_like_2,NUDIX_2,RRM_5,Vinculin,C)RRM_6,RRM_5,RRM_1,NUDIX_2,Vinculin,zf-RNPHF,D)_	MKL1	A)RPEL,B)SAP	A)RPEL,Actin,B)Ku_N,Ku_C	_	_
RBM15-MKL1	RBM15-MKL1-Isoform2	A)RRM_5,B)RRM_1,C)RRM_5,D)SPOC	A)RRM_5,RRM_6,RRM_1,LRR_9,RBM39linker,Thioredoxin,B)2OG-FeII_Oxy_2,Mago-bind,PHD,RRM_6,La,Mago_nashi,Pkinase,SAP18,MIF4G_like,NOPS,RRM_1,SF3b1,MIF4G_like_2,NUDIX_2,RRM_5,Vinculin,C)RRM_6,RRM_5,RRM_1,NUDIX_2,Vinculin,zf-RNPHF,D)_	RPEL	RPEL,Actin	RBM15	A)RRM_5,B)RRM_1,C)RRM_6,D)SPOC	A)RRM_5,RRM_6,RRM_1,LRR_9,RBM39linker,Thioredoxin,B)2OG-FeII_Oxy_2,Mago-bind,PHD,RRM_6,La,Mago_nashi,Pkinase,SAP18,MIF4G_like,NOPS,RRM_1,SF3b1,MIF4G_like_2,NUDIX_2,RRM_5,Vinculin,C)RRM_6,RRM_5,RRM_1,NUDIX_2,Vinculin,zf-RNPHF,D)_	MKL1	A)RPEL,B)SAP	A)RPEL,Actin,B)Ku_N,Ku_C	_	_
RBM15-MKL1	RBM15-MKL1-Isoform3	A)RRM_5,B)RRM_1,C)RRM_5,D)SPOC	A)RRM_5,RRM_6,RRM_1,LRR_9,RBM39linker,Thioredoxin,B)2OG-FeII_Oxy_2,Mago-bind,PHD,RRM_6,La,Mago_nashi,Pkinase,SAP18,MIF4G_like,NOPS,RRM_1,SF3b1,MIF4G_like_2,NUDIX_2,RRM_5,Vinculin,C)RRM_6,RRM_5,RRM_1,NUDIX_2,Vinculin,zf-RNPHF,D)_	RPEL	RPEL,Actin	RBM15	A)RRM_5,B)RRM_1,C)RRM_6,D)SPOC	A)RRM_5,RRM_6,RRM_1,LRR_9,RBM39linker,Thioredoxin,B)2OG-FeII_Oxy_2,Mago-bind,PHD,RRM_6,La,Mago_nashi,Pkinase,SAP18,MIF4G_like,NOPS,RRM_1,SF3b1,MIF4G_like_2,NUDIX_2,RRM_5,Vinculin,C)RRM_6,RRM_5,RRM_1,NUDIX_2,Vinculin,zf-RNPHF,D)_	MKL1	A)RPEL,B)SAP	A)RPEL,Actin,B)Ku_N,Ku_C	_	_
RBM15-MKL1	RBM15-MKL1-Isoform4	A)RRM_5,B)RRM_1,C)RRM_5,D)SPOC	A)RRM_5,RRM_6,RRM_1,LRR_9,RBM39linker,Thioredoxin,B)2OG-FeII_Oxy_2,Mago-bind,PHD,RRM_6,La,Mago_nashi,Pkinase,SAP18,MIF4G_like,NOPS,RRM_1,SF3b1,MIF4G_like_2,NUDIX_2,RRM_5,Vinculin,C)RRM_6,RRM_5,RRM_1,NUDIX_2,Vinculin,zf-RNPHF,D)_	RPEL	RPEL,Actin	RBM15	A)RRM_5,B)RRM_1,C)RRM_6,D)SPOC	A)RRM_5,RRM_6,RRM_1,LRR_9,RBM39linker,Thioredoxin,B)2OG-FeII_Oxy_2,Mago-bind,PHD,RRM_6,La,Mago_nashi,Pkinase,SAP18,MIF4G_like,NOPS,RRM_1,SF3b1,MIF4G_like_2,NUDIX_2,RRM_5,Vinculin,C)RRM_6,RRM_5,RRM_1,NUDIX_2,Vinculin,zf-RNPHF,D)_	MKL1	A)RPEL,B)SAP	A)RPEL,Actin,B)Ku_N,Ku_C	_	_
RUNX1-RUNX1T1/ETO	RUNX1-RUNX1T1-Isoform1	_	_	_	_	RUNX1/AML1	A)Runt,B)RunxI	A)Runt,CBF_beta,B)_	RUNX1T1/ETO	A)TAFH,B)NHR2,C)zf-MYND	A)_,B)NHR2,C)_	A)Runt,B)RunxI,C)TAFH,D)NHR2,E)zf-MYND	A)Runt,CBF_beta,B)_,C)_,D)NHR2,E)_
RUNX1-RUNX1T1/ETO	RUNX1-RUNX1T1-Isoform2	RunxI	_	_	_	RUNX1/AML1	A)Runt,B)RunxI	A)Runt,CBF_beta,B)_	RUNX1T1/ETO	A)TAFH,B)NHR2,C)zf-MYND	A)_,B)NHR2,C)_	A)TAFH,B)NHR2,C)zf-MYND	A)_,B)NHR2,C)_
RUNX1-RUNX1T1/ETO	RUNX1-RUNX1T1-Isoform3	RunxI	_	_	_	RUNX1/AML1	A)Runt,B)RunxI	A)Runt,CBF_beta,B)_	RUNX1T1/ETO	A)TAFH,B)NHR2,C)zf-MYND	A)_,B)NHR2,C)_	A)TAFH,B)NHR2,C)zf-MYND	A)_,B)NHR2,C)_
RUNX1-RUNX1T1/ETO	RUNX1-RUNX1T1-Isoform4	RunxI	_	_	_	RUNX1/AML1	A)Runt,B)RunxI	A)Runt,CBF_beta,B)_	RUNX1T1/ETO	A)TAFH,B)NHR2,C)zf-MYND	A)_,B)NHR2,C)_	A)TAFH,B)NHR2,C)zf-MYND	A)_,B)NHR2,C)_
RUNX1-RUNX1T1/ETO	RUNX1-RUNX1T1-Isoform5	RunxI	_	_	_	RUNX1/AML1	A)Runt,B)RunxI	A)Runt,CBF_beta,B)_	RUNX1T1/ETO	A)TAFH,B)NHR2,C)zf-MYND	A)_,B)NHR2,C)_	A)TAFH,B)NHR2,C)zf-MYND	A)_,B)NHR2,C)_
RUNX1-RUNX1T1/ETO	RUNX1-RUNX1T1-Isoform6	RunxI	_	_	_	RUNX1/AML1	A)Runt,B)RunxI	A)Runt,CBF_beta,B)_	RUNX1T1/ETO	A)TAFH,B)NHR2,C)zf-MYND	A)_,B)NHR2,C)_	A)TAFH,B)NHR2,C)zf-MYND	A)_,B)NHR2,C)_
RUNX1-RUNX1T1/ETO	RUNX1-RUNX1T1-Isoform7	RunxI	_	_	_	RUNX1/AML1	A)Runt,B)RunxI	A)Runt,CBF_beta,B)_	RUNX1T1/ETO	A)TAFH,B)NHR2,C)zf-MYND	A)_,B)NHR2,C)_	A)TAFH,B)NHR2,C)zf-MYND	A)_,B)NHR2,C)_
RUNX1-RUNX1T1/ETO	RUNX1-RUNX1T1-Isoform8	RunxI	_	_	_	RUNX1/AML1	A)Runt,B)RunxI	A)Runt,CBF_beta,B)_	RUNX1T1/ETO	A)TAFH,B)NHR2,C)zf-MYND	A)_,B)NHR2,C)_	A)TAFH,B)NHR2,C)zf-MYND	A)_,B)NHR2,C)_
RUNX1-RUNX1T1/ETO	RUNX1-RUNX1T1-Isoform9	RunxI	_	_	_	RUNX1/AML1	A)Runt,B)RunxI	A)Runt,CBF_beta,B)_	RUNX1T1/ETO	A)TAFH,B)NHR2,C)zf-MYND	A)_,B)NHR2,C)_	A)TAFH,B)NHR2,C)zf-MYND	A)_,B)NHR2,C)_
RUNX1-RUNX1T1/ETO	RUNX1-RUNX1T1-Isoform10	RunxI	_	_	_	RUNX1/AML1	A)Runt,B)RunxI	A)Runt,CBF_beta,B)_	RUNX1T1/ETO	A)TAFH,B)NHR2,C)zf-MYND	A)_,B)NHR2,C)_	A)TAFH,B)NHR2,C)zf-MYND	A)_,B)NHR2,C)_
RUNX1-RUNX1T1/ETO	RUNX1-RUNX1T1-Isoform11	RunxI	_	_	_	RUNX1/AML1	A)Runt,B)RunxI	A)Runt,CBF_beta,B)_	RUNX1T1/ETO	A)TAFH,B)NHR2,C)zf-MYND	A)_,B)NHR2,C)_	A)TAFH,B)NHR2,C)zf-MYND	A)_,B)NHR2,C)_
RUNX1-RUNX1T1/ETO	RUNX1-RUNX1T1-Isoform12	RunxI	_	_	_	RUNX1/AML1	A)Runt,B)RunxI	A)Runt,CBF_beta,B)_	RUNX1T1/ETO	A)TAFH,B)NHR2,C)zf-MYND	A)_,B)NHR2,C)_	A)TAFH,B)NHR2,C)zf-MYND	A)_,B)NHR2,C)_
RUNX1-RUNX1T1/ETO	RUNX1-RUNX1T1-Isoform13	RunxI	_	_	_	RUNX1/AML1	A)Runt,B)RunxI	A)Runt,CBF_beta,B)_	RUNX1T1/ETO	A)TAFH,B)NHR2,C)zf-MYND	A)_,B)NHR2,C)_	A)TAFH,B)NHR2,C)zf-MYND	A)_,B)NHR2,C)_
RUNX1-RUNX1T1/ETO	RUNX1-RUNX1T1-Isoform14	RunxI	_	_	_	RUNX1/AML1	A)Runt,B)RunxI	A)Runt,CBF_beta,B)_	RUNX1T1/ETO	A)TAFH,B)NHR2,C)zf-MYND	A)_,B)NHR2,C)_	A)TAFH,B)NHR2,C)zf-MYND	A)_,B)NHR2,C)_
RUNX1-RUNX1T1/ETO	RUNX1-RUNX1T1-Isoform15	RunxI	_	_	_	RUNX1/AML1	A)Runt,B)RunxI	A)Runt,CBF_beta,B)_	RUNX1T1/ETO	A)TAFH,B)NHR2,C)zf-MYND	A)_,B)NHR2,C)_	A)TAFH,B)NHR2,C)zf-MYND	A)_,B)NHR2,C)_
RUNX1-RUNX1T1/ETO	RUNX1-RUNX1T1-Isoform16	RunxI	_	_	_	RUNX1/AML1	A)Runt,B)RunxI	A)Runt,CBF_beta,B)_	RUNX1T1/ETO	A)TAFH,B)NHR2,C)zf-MYND	A)_,B)NHR2,C)_	A)TAFH,B)NHR2,C)zf-MYND	A)_,B)NHR2,C)_
RUNX1-RUNX1T1/ETO	RUNX1-RUNX1T1-Isoform17	RunxI	_		_	RUNX1/AML1	A)Runt,B)RunxI	A)Runt,CBF_beta,B)_	RUNX1T1/ETO	A)TAFH,B)NHR2,C)zf-MYND	A)_,B)NHR2,C)_	A)TAFH,B)NHR2,C)zf-MYND	A)_,B)NHR2,C)_
RUNX1-RUNX1T1/ETO	RUNX1-RUNX1T1-Isoform18	RunxI	_	_	_	RUNX1/AML1	A)Runt,B)RunxI	A)Runt,CBF_beta,B)_	RUNX1T1/ETO	A)TAFH,B)NHR2,C)zf-MYND	A)_,B)NHR2,C)_	A)TAFH,B)NHR2,C)zf-MYND	A)_,B)NHR2,C)_
RUNX1-RUNX1T1/ETO	RUNX1-RUNX1T1-Isoform19	RunxI	_	_	_	RUNX1/AML1	A)Runt,B)RunxI	A)Runt,CBF_beta,B)_	RUNX1T1/ETO	A)TAFH,B)NHR2,C)zf-MYND	A)_,B)NHR2,C)_	A)TAFH,B)NHR2,C)zf-MYND	A)_,B)NHR2,C)_
RUNX1-RUNX1T1/ETO	RUNX1-RUNX1T1-Isoform20	RunxI	_	_	_	RUNX1/AML1	A)Runt,B)RunxI	A)Runt,CBF_beta,B)_	RUNX1T1/ETO	A)TAFH,B)NHR2,C)zf-MYND	A)_,B)NHR2,C)_	A)TAFH,B)NHR2,C)zf-MYND	A)_,B)NHR2,C)_
RUNX1-RUNX1T1/ETO	RUNX1-RUNX1T1-Isoform21	RunxI	_	_	_	RUNX1/AML1	A)Runt,B)RunxI	A)Runt,CBF_beta,B)_	RUNX1T1/ETO	A)TAFH,B)NHR2,C)zf-MYND	A)_,B)NHR2,C)_	A)TAFH,B)NHR2,C)zf-MYND	A)_,B)NHR2,C)_
RUNX1-RUNX1T1/ETO	RUNX1-RUNX1T1-Isoform22	RunxI	_	_	_	RUNX1/AML1	A)Runt,B)RunxI	A)Runt,CBF_beta,B)_	RUNX1T1/ETO	A)TAFH,B)NHR2,C)zf-MYND	A)_,B)NHR2,C)_	A)TAFH,B)NHR2,C)zf-MYND	A)_,B)NHR2,C)_
RUNX1-RUNX1T1/ETO	RUNX1-RUNX1T1-Isoform23	RunxI	_	_	_	RUNX1/AML1	A)Runt,B)RunxI	A)Runt,CBF_beta,B)_	RUNX1T1/ETO	A)TAFH,B)NHR2,C)zf-MYND	A)_,B)NHR2,C)_	A)TAFH,B)NHR2,C)zf-MYND	A)_,B)NHR2,C)_
RUNX1-RUNX1T1/ETO	RUNX1-RUNX1T1-Isoform24	RunxI	_	_	_	RUNX1/AML1	A)Runt,B)RunxI	A)Runt,CBF_beta,B)_	RUNX1T1/ETO	A)TAFH,B)NHR2,C)zf-MYND	A)_,B)NHR2,C)_	A)TAFH,B)NHR2,C)zf-MYND	A)_,B)NHR2,C)_
RUNX1-RUNX1T1/ETO	RUNX1-RUNX1T1-Isoform25	RunxI	_	_	_	RUNX1/AML1	A)Runt,B)RunxI	A)Runt,CBF_beta,B)_	RUNX1T1/ETO	A)TAFH,B)NHR2,C)zf-MYND	A)_,B)NHR2,C)_	A)TAFH,B)NHR2,C)zf-MYND	A)_,B)NHR2,C)_
RUNX1-RUNX1T1/ETO	RUNX1-RUNX1T1-Isoform26	RunxI	_	_	_	RUNX1/AML1	A)Runt,B)RunxI	A)Runt,CBF_beta,B)_	RUNX1T1/ETO	A)TAFH,B)NHR2,C)zf-MYND	A)_,B)NHR2,C)_	A)TAFH,B)NHR2,C)zf-MYND	A)_,B)NHR2,C)_
RUNX1-RUNX1T1/ETO	RUNX1-RUNX1T1-Isoform27	RunxI	_	_	_	RUNX1/AML1	A)Runt,B)RunxI	A)Runt,CBF_beta,B)_	RUNX1T1/ETO	A)TAFH,B)NHR2,C)zf-MYND	A)_,B)NHR2,C)_	A)TAFH,B)NHR2,C)zf-MYND	A)_,B)NHR2,C)_
RUNX1-RUNX1T1/ETO	RUNX1-RUNX1T1-Isoform28	RunxI	_	_	_	RUNX1/AML1	A)Runt,B)RunxI	A)Runt,CBF_beta,B)_	RUNX1T1/ETO	A)TAFH,B)NHR2,C)zf-MYND	A)_,B)NHR2,C)_	A)TAFH,B)NHR2,C)zf-MYND	A)_,B)NHR2,C)_
RUNX1-RUNX1T1/ETO	RUNX1-RUNX1T1-Isoform29	A)Runt,B)RunxI	A)Runt,CBF_beta,B)_	_	_	RUNX1/AML1	A)Runt,B)RunxI	A)Runt,CBF_beta,B)_	RUNX1T1/ETO	A)TAFH,B)NHR2,C)zf-MYND	A)_,B)NHR2,C)_	A)TAFH,B)NHR2,C)zf-MYND	A)_,B)NHR2,C)_
RUNX1-RUNX1T1/ETO	RUNX1-RUNX1T1-Isoform30	_	_	_	_	RUNX1/AML1	A)Runt,B)RunxI	A)Runt,CBF_beta,B)_	RUNX1T1/ETO	A)TAFH,B)NHR2,C)zf-MYND	A)_,B)NHR2,C)_	A)Runt,B)RunxI,C)TAFH,D)NHR2,E)zf-MYND	A)Runt,CBF_beta,B)_,C)_,D)NHR2,E)_
RUNX1-RUNX1T1/ETO	RUNX1-RUNX1T1-Isoform31	A)Runt,B)RunxI	A)Runt,CBF_beta,B)_	_	_	RUNX1/AML1	A)Runt,B)RunxI	A)Runt,CBF_beta,B)_	RUNX1T1/ETO	A)TAFH,B)NHR2,C)zf-MYND	A)_,B)NHR2,C)_	A)TAFH,B)NHR2,C)zf-MYND	A)_,B)NHR2,C)_
RUNX1-RUNX1T1/ETO	RUNX1-RUNX1T1-Isoform32	RunxI	_	_	_	RUNX1/AML1	A)Runt,B)RunxI	A)Runt,CBF_beta,B)_	RUNX1T1/ETO	A)TAFH,B)NHR2,C)zf-MYND	A)_,B)NHR2,C)_	A)TAFH,B)NHR2,C)zf-MYND	A)_,B)NHR2,C)_
RUNX1-RUNX1T1/ETO	RUNX1-RUNX1T1-Isoform33	RunxI	_	_	_	RUNX1/AML1	A)Runt,B)RunxI	A)Runt,CBF_beta,B)_	RUNX1T1/ETO	A)TAFH,B)NHR2,C)zf-MYND	A)_,B)NHR2,C)_	A)TAFH,B)NHR2,C)zf-MYND	A)_,B)NHR2,C)_
RUNX1-RUNX1T1/ETO	RUNX1-RUNX1T1-Isoform34	RunxI	_	_	_	RUNX1/AML1	A)Runt,B)RunxI	A)Runt,CBF_beta,B)_	RUNX1T1/ETO	A)TAFH,B)NHR2,C)zf-MYND	A)_,B)NHR2,C)_	A)TAFH,B)NHR2,C)zf-MYND	A)_,B)NHR2,C)_
RUNX1-RUNX1T1/ETO	RUNX1-RUNX1T1-Isoform35	RunxI	_	_	_	RUNX1/AML1	A)Runt,B)RunxI	A)Runt,CBF_beta,B)_	RUNX1T1/ETO	A)TAFH,B)NHR2,C)zf-MYND	A)_,B)NHR2,C)_	A)TAFH,B)NHR2,C)zf-MYND	A)_,B)NHR2,C)_
RUNX1-RUNX1T1/ETO	RUNX1-RUNX1T1-Isoform36	RunxI	_	_	_	RUNX1/AML1	A)Runt,B)RunxI	A)Runt,CBF_beta,B)_	RUNX1T1/ETO	A)TAFH,B)NHR2,C)zf-MYND	A)_,B)NHR2,C)_	A)TAFH,B)NHR2,C)zf-MYND	A)_,B)NHR2,C)_
RUNX1-RUNX1T1/ETO	RUNX1-RUNX1T1-Isoform37	RunxI	_	_	_	RUNX1/AML1	A)Runt,B)RunxI	A)Runt,CBF_beta,B)_	RUNX1T1/ETO	A)TAFH,B)NHR2,C)zf-MYND	A)_,B)NHR2,C)_	A)TAFH,B)NHR2,C)zf-MYND	A)_,B)NHR2,C)_
RUNX1T1/ETO-RUNX1/AML1	RUNX1T1/ETO-RUNX1/AML1-Isoform1	_	_	_	_	RUNX1T1/ETO	A)TAFH,B)NHR2,C)zf-MYND	A)_,B)NHR2,C)_	RUNX1/AML1	A)Runt,B)RunxI	A)Runt,CBF_beta,B)_	A)TAFH,B)NHR2,C)zf-MYND,D)Runt,E)RunxI	A)_,B)NHR2,C)_,D)Runt,CBF_beta,E)_
RUNX1T1/ETO-RUNX1/AML1	RUNX1T1/ETO-RUNX1/AML1-Isoform2	A)zf-MYND,B)NHR2,C)TAFH	A)_,B)NHR2,C)_	Runt	Runt,CBF_beta	RUNX1T1/ETO	A)TAFH,B)NHR2,C)zf-MYND	A)_,B)NHR2,C)_	RUNX1/AML1	A)Runt,B)RunxI	A)Runt,CBF_beta,B)_	_	_
RUNX1T1/ETO-RUNX1/AML1	RUNX1T1/ETO-RUNX1/AML1-Isoform3	A)zf-MYND,B)NHR2,C)TAFH	A)_,B)NHR2,C)_	Runt	Runt,CBF_beta	RUNX1T1/ETO	A)TAFH,B)NHR2,C)zf-MYND	A)_,B)NHR2,C)_	RUNX1/AML1	A)Runt,B)RunxI	A)Runt,CBF_beta,B)_	_	_
RUNX1T1/ETO-RUNX1/AML1	RUNX1T1/ETO-RUNX1/AML1-Isoform4	A)zf-MYND,B)NHR2,C)TAFH	A)_,B)NHR2,C)_	Runt	Runt,CBF_beta	RUNX1T1/ETO	A)TAFH,B)NHR2,C)zf-MYND	A)_,B)NHR2,C)_	RUNX1/AML1	A)Runt,B)RunxI	A)Runt,CBF_beta,B)_	_	_
RUNX1T1/ETO-RUNX1/AML1	RUNX1T1/ETO-RUNX1/AML1-Isoform5	__	__	Runt	Runt,CBF_beta	RUNX1T1/ETO	A)TAFH,B)NHR2,C)zf-MYND	A)_,B)NHR2,C)_	RUNX1/AML1	A)Runt,B)RunxI	A)Runt,CBF_beta,B)_	A)TAFH,B)NHR2,C)zf-MYND	A)_,B)NHR2,C)_
RUNX1T1/ETO-RUNX1/AML1	RUNX1T1/ETO-RUNX1/AML1-Isoform6	A)zf-MYND,B)NHR2,C)TAFH	A)_,B)NHR2,C)_	Runt	Runt,CBF_beta	RUNX1T1/ETO	A)TAFH,B)NHR2,C)zf-MYND	A)_,B)NHR2,C)_	RUNX1/AML1	A)Runt,B)RunxI	A)Runt,CBF_beta,B)_	_	_
RUNX1T1/ETO-RUNX1/AML1	RUNX1T1/ETO-RUNX1/AML1-Isoform7	A)zf-MYND,B)NHR2,C)TAFH	A)_,B)NHR2,C)_	Runt	Runt,CBF_beta	RUNX1T1/ETO	A)TAFH,B)NHR2,C)zf-MYND	A)_,B)NHR2,C)_	RUNX1/AML1	A)Runt,B)RunxI	A)Runt,CBF_beta,B)_	_	_
RUNX1T1/ETO-RUNX1/AML1	RUNX1T1/ETO-RUNX1/AML1-Isoform8	A)zf-MYND,B)NHR2,C)TAFH	A)_,B)NHR2,C)_	Runt	Runt,CBF_beta	RUNX1T1/ETO	A)TAFH,B)NHR2,C)zf-MYND	A)_,B)NHR2,C)_	RUNX1/AML1	A)Runt,B)RunxI	A)Runt,CBF_beta,B)_	_	_
RUNX1T1/ETO-RUNX1/AML1	RUNX1T1/ETO-RUNX1/AML1-Isoform9	A)zf-MYND,B)NHR2,C)TAFH	A)_,B)NHR2,C)_	Runt	Runt,CBF_beta	RUNX1T1/ETO	A)TAFH,B)NHR2,C)zf-MYND	A)_,B)NHR2,C)_	RUNX1/AML1	A)Runt,B)RunxI	A)Runt,CBF_beta,B)_	_	_
RUNX1T1/ETO-RUNX1/AML1	RUNX1T1/ETO-RUNX1/AML1-Isoform10	A)zf-MYND,B)NHR2,C)TAFH	A)_,B)NHR2,C)_	Runt	Runt,CBF_beta	RUNX1T1/ETO	A)TAFH,B)NHR2,C)zf-MYND	A)_,B)NHR2,C)_	RUNX1/AML1	A)Runt,B)RunxI	A)Runt,CBF_beta,B)_	_	_
RUNX1T1/ETO-RUNX1/AML1	RUNX1T1/ETO-RUNX1/AML1-Isoform11	A)zf-MYND,B)NHR2,C)TAFH	A)_,B)NHR2,C)_	Runt	Runt,CBF_beta	RUNX1T1/ETO	A)TAFH,B)NHR2,C)zf-MYND	A)_,B)NHR2,C)_	RUNX1/AML1	A)Runt,B)RunxI	A)Runt,CBF_beta,B)_	_	_
RUNX1T1/ETO-RUNX1/AML1	RUNX1T1/ETO-RUNX1/AML1-Isoform12	A)zf-MYND,B)NHR2,C)TAFH	A)_,B)NHR2,C)_	Runt	Runt,CBF_beta	RUNX1T1/ETO	A)TAFH,B)NHR2,C)zf-MYND	A)_,B)NHR2,C)_	RUNX1/AML1	A)Runt,B)RunxI	A)Runt,CBF_beta,B)_	_	_
RUNX1T1/ETO-RUNX1/AML1	RUNX1T1/ETO-RUNX1/AML1-Isoform13	A)zf-MYND,B)NHR2,C)TAFH	A)_,B)NHR2,C)_	Runt	Runt,CBF_beta	RUNX1T1/ETO	A)TAFH,B)NHR2,C)zf-MYND	A)_,B)NHR2,C)_	RUNX1/AML1	A)Runt,B)RunxI	A)Runt,CBF_beta,B)_	_	_
RUNX1T1/ETO-RUNX1/AML1	RUNX1T1/ETO-RUNX1/AML1-Isoform14	A)zf-MYND,B)NHR2,C)TAFH	A)_,B)NHR2,C)_	Runt	Runt,CBF_beta	RUNX1T1/ETO	A)TAFH,B)NHR2,C)zf-MYND	A)_,B)NHR2,C)_	RUNX1/AML1	A)Runt,B)RunxI	A)Runt,CBF_beta,B)_	_	_
RUNX1T1/ETO-RUNX1/AML1	RUNX1T1/ETO-RUNX1/AML1-Isoform15	A)zf-MYND,B)NHR2,C)TAFH	A)_,B)NHR2,C)_	Runt	Runt,CBF_beta	RUNX1T1/ETO	A)TAFH,B)NHR2,C)zf-MYND	A)_,B)NHR2,C)_	RUNX1/AML1	A)Runt,B)RunxI	A)Runt,CBF_beta,B)_	_	_
RUNX1T1/ETO-RUNX1/AML1	RUNX1T1/ETO-RUNX1/AML1-Isoform16	A)zf-MYND,B)NHR2,C)TAFH	A)_,B)NHR2,C)_	Runt	Runt,CBF_beta	RUNX1T1/ETO	A)TAFH,B)NHR2,C)zf-MYND	A)_,B)NHR2,C)_	RUNX1/AML1	A)Runt,B)RunxI	A)Runt,CBF_beta,B)_	_	_
RUNX1T1/ETO-RUNX1/AML1	RUNX1T1/ETO-RUNX1/AML1-Isoform17	A)zf-MYND,B)NHR2,C)TAFH	A)_,B)NHR2,C)_	Runt	Runt,CBF_beta	RUNX1T1/ETO	A)TAFH,B)NHR2,C)zf-MYND	A)_,B)NHR2,C)_	RUNX1/AML1	A)Runt,B)RunxI	A)Runt,CBF_beta,B)_	_	_
RUNX1T1/ETO-RUNX1/AML1	RUNX1T1/ETO-RUNX1/AML1-Isoform18	A)zf-MYND,B)NHR2,C)TAFH	A)_,B)NHR2,C)_	Runt	Runt,CBF_beta	RUNX1T1/ETO	A)TAFH,B)NHR2,C)zf-MYND	A)_,B)NHR2,C)_	RUNX1/AML1	A)Runt,B)RunxI	A)Runt,CBF_beta,B)_	_	_
RUNX1T1/ETO-RUNX1/AML1	RUNX1T1/ETO-RUNX1/AML1-Isoform19	A)zf-MYND,B)NHR2,C)TAFH	A)_,B)NHR2,C)_	Runt	Runt,CBF_beta	RUNX1T1/ETO	A)TAFH,B)NHR2,C)zf-MYND	A)_,B)NHR2,C)_	RUNX1/AML1	A)Runt,B)RunxI	A)Runt,CBF_beta,B)_	_	_
RUNX1T1/ETO-RUNX1/AML1	RUNX1T1/ETO-RUNX1/AML1-Isoform20	A)zf-MYND,B)NHR2,C)TAFH	A)_,B)NHR2,C)_	Runt	Runt,CBF_beta	RUNX1T1/ETO	A)TAFH,B)NHR2,C)zf-MYND	A)_,B)NHR2,C)_	RUNX1/AML1	A)Runt,B)RunxI	A)Runt,CBF_beta,B)_	_	_
RUNX1T1/ETO-RUNX1/AML1	RUNX1T1/ETO-RUNX1/AML1-Isoform21	A)zf-MYND,B)NHR2,C)TAFH	A)_,B)NHR2,C)_	Runt	Runt,CBF_beta	RUNX1T1/ETO	A)TAFH,B)NHR2,C)zf-MYND	A)_,B)NHR2,C)_	RUNX1/AML1	A)Runt,B)RunxI	A)Runt,CBF_beta,B)_	_	_
STYXL1-BCR	STYXL1-BCR-Isoform1	_	_	_	_	STYXL1	A)Rhodanese,B)DSPc	A)Rhodanese,Pkinase,USP8_interact,Lactamase_B,Pyr_redox_2,Pyr_redox_dim,B)DSPc,DSPn,PTEN_C2	BCR	A)Bcr-Abl_Oligo,B)RhoGEF,C)PH,D)C2,E)RhoGAP	A)Bcr-Abl_Oligo,B)C1_1,G-alpha,Histone,PH,PH_5,RGS,Ras,RasGEF_N,RhoGEF,SH3_9,C)Arf,BTK, C1_1,CAMSAP_CH,Dynamin_M,IRS,PH,Pkinase,RA,Ras,RhoGEF,SH3_9,Sif,WD40,D)C2,PI-PLC-X,S_100,EF-hand_10, PI-PLC-Y,EF-hand_like,PLA2_B,FGF,SH2,E)Ras,C1_1,RhoGAP	A)Rhodanese,B)DSPc,C)Bcr-Abl_Oligo,D)RhoGEF,E)PH,F)C2,G)RhoGAP	A)Rhodanese,Pkinase,USP8_interact,Lactamase_B,Pyr_redox_2,Pyr_redox_dim,B)DSPc,DSPn,PTEN_C2,C)Bcr-Abl_Oligo,D)C1_1,G-alpha,Histone,PH,PH_5,RGS,Ras,RasGEF_N,RhoGEF,SH3_9,E)Arf,BTK, C1_1,CAMSAP_CH,Dynamin_M,IRS,PH,Pkinase,RA,Ras,RhoGEF,SH3_9,Sif,WD40,F)C2,PI-PLC-X,S_100,EF-hand_10, PI-PLC-Y,EF-hand_like,PLA2_B,FGF,SH2,G)Ras,C1_1,RhoGAP
STYXL1-BCR	STYXL1-BCR-Isoform2	_	__	__	__	STYXL1	A)Rhodanese,B)DSPc	A)Rhodanese,Pkinase,USP8_interact,Lactamase_B,Pyr_redox_2,Pyr_redox_dim,B)DSPc,DSPn,PTEN_C2	BCR	A)Bcr-Abl_Oligo,B)RhoGEF,C)PH,D)C2,E)RhoGAP	A)Bcr-Abl_Oligo,B)C1_1,G-alpha,Histone,PH,PH_5,RGS,Ras,RasGEF_N,RhoGEF,SH3_9,C)Arf,BTK, C1_1,CAMSAP_CH,Dynamin_M,IRS,PH,Pkinase,RA,Ras,RhoGEF,SH3_9,Sif,WD40,D)C2,PI-PLC-X,S_100,EF-hand_10, PI-PLC-Y,EF-hand_like,PLA2_B,FGF,SH2,E)Ras,C1_1,RhoGAP	A)Rhodanese,B)DSPc,C)Bcr-Abl_Oligo,D)RhoGEF,E)PH,F)C2,G)RhoGAP	A)Rhodanese,Pkinase,USP8_interact,Lactamase_B,Pyr_redox_2,Pyr_redox_dim,B)DSPc,DSPn,PTEN_C2,C)Bcr-Abl_Oligo,D)C1_1,G-alpha,Histone,PH,PH_5,RGS,Ras,RasGEF_N,RhoGEF,SH3_9,E)Arf,BTK, C1_1,CAMSAP_CH,Dynamin_M,IRS,PH,Pkinase,RA,Ras,RhoGEF,SH3_9,Sif,WD40,F)C2,PI-PLC-X,S_100,EF-hand_10, PI-PLC-Y,EF-hand_like,PLA2_B,FGF,SH2,G)Ras,C1_1,RhoGAP
TRIP11/CEV14-PDGFRB	TRIP11-PDGFRB-Isoform1	_	_	A)Ig_2,B)I-set	A)SCF,hEGF,C1-set,DUF1954,IL1,Ig_Tie2_1,NGF,C2-set_2,G2F,IL34,LRR_8,PDGF,S_100,ig,CSF-1,I-set,Ig_2,Laminin_G_1,PSI,V-set,Carb_anhydrase,ICAM_N,Ig_3,MHC_I,Pentaxin,fn3,B)C2-set,FGF,SCF,I-set,LRR_8,NGF,Carb_anhydrase,Ig_2,PDGF,Telethonin,CSF-1,IL34,SBP_bac_1,C2-set_2,Ig_3,Pkinase,fn3,V-set	TRIP11/CEV14	_	_	PDGFRB	A)ig,B)Ig_2,C)I-set,D)Pkinase_Tyr	A)C1-set,IL1,MHC_I,C2-set,IL34,SCF,Flt3_lig,Ig_2,V-set,GP120,MAM,ig,B)SCF,hEGF,C1-set,DUF1954,IL1,Ig_Tie2_1,NGF,C2-set_2,G2F,IL34,LRR_8,PDGF,S_100,ig,CSF-1,I-set,Ig_2,Laminin_G_1,PSI,V-set,Carb_anhydrase,ICAM_N,Ig_3,MHC_I,Pentaxin,fn3,C)C2-set,FGF,SCF,I-set,LRR_8,NGF,Carb_anhydrase,Ig_2,PDGF,Telethonin,CSF-1,IL34,SBP_bac_1,C2-set_2,Ig_3,Pkinase,fn3,V-set,D)Inhibitor_Mig-6, Y_phosphatase,Pkinase_T…	ig	C1-set,IL1,MHC_I,C2-set,IL34,SCF,Flt3_lig,Ig_2,V-set,GP120,MAM,ig
TRIP11/CEV14-PDGFRB	TRIP11-PDGFRB-Isoform2	_	_	A)Ig_2,B)I-set	A)SCF,hEGF,C1-set,DUF1954,IL1,Ig_Tie2_1,NGF,C2-set_2,G2F,IL34,LRR_8,PDGF,S_100,ig,CSF-1,I-set,Ig_2,Laminin_G_1,PSI,V-set,Carb_anhydrase,ICAM_N,Ig_3,MHC_I,Pentaxin,fn3,B)C2-set,FGF,SCF,I-set,LRR_8,NGF,Carb_anhydrase,Ig_2,PDGF,Telethonin,CSF-1,IL34,SBP_bac_1,C2-set_2,Ig_3,Pkinase,fn3,V-set	TRIP11/CEV14	_	_	PDGFRB	A)ig,B)Ig_2,C)I-set,D)Pkinase_Tyr	A)C1-set,IL1,MHC_I,C2-set,IL34,SCF,Flt3_lig,Ig_2,V-set,GP120,MAM,ig,B)SCF,hEGF,C1-set,DUF1954,IL1,Ig_Tie2_1,NGF,C2-set_2,G2F,IL34,LRR_8,PDGF,S_100,ig,CSF-1,I-set,Ig_2,Laminin_G_1,PSI,V-set,Carb_anhydrase,ICAM_N,Ig_3,MHC_I,Pentaxin,fn3,C)C2-set,FGF,SCF,I-set,LRR_8,NGF,Carb_anhydrase,Ig_2,PDGF,Telethonin,CSF-1,IL34,SBP_bac_1,C2-set_2,Ig_3,Pkinase,fn3,V-set,D)Inhibitor_Mig-6, Y_phosphatase,Pkinase_T…	ig	C1-set,IL1,MHC_I,C2-set,IL34,SCF,Flt3_lig,Ig_2,V-set,GP120,MAM,ig

## Sheet: Sheet3-5'Protein domains & DDIs
5'_Protein	5'P_Domain_Name	5'P_Domain_DDIpartner	PPI	Domains	Method	Reference	Interaction	DDI_responsible_for_PPI
ABL1	A)SH3_1,B)SH2,C)Pkinase_Tyr,D)F_actin_bind	A)Ank_2,P53,SH3_1,ubiquitin,Asp,PB1,SH3_2,F-protein,Pkinase_Tyr,Trypsin,Guanylate_kin,SH2,p47_phox_C,B)C1_1,PI3Ka,SH3_1,Y_phosphatase,C2,PI3_PI4_kinase,SH3_2,fn3,PAG,Pkinase_Tyr,SOCS_box,PI3K_C2,SH2,STAT_bind,C)Inhibitor_Mig-6, Y_phosphatase,Pkinase_Tyr,SH3_9,EphA2_TM,CH,SH3_1,Pkinase,BPS,AvrPto, FERM_M,SH2,D)_	ABI1	Abi_HHR,SH3_1	Affinity Chromatography Technology	Pubmed:9010225	Physical Association	SH3_1-SH3_1,SH3_1-SH2,SH3_1-Pkinase_Tyr
ABL1	A)SH3_1,B)SH2,C)Pkinase_Tyr,D)F_actin_bind	A)Ank_2,P53,SH3_1,ubiquitin,Asp,PB1,SH3_2,F-protein,Pkinase_Tyr,Trypsin,Guanylate_kin,SH2,p47_phox_C,B)C1_1,PI3Ka,SH3_1,Y_phosphatase,C2,PI3_PI4_kinase,SH3_2,fn3,PAG,Pkinase_Tyr,SOCS_box,PI3K_C2,SH2,STAT_bind,C)Inhibitor_Mig-6, Y_phosphatase,Pkinase_Tyr,SH3_9,EphA2_TM,CH,SH3_1,Pkinase,BPS,AvrPto, FERM_M,SH2,D)_	ABI2	Abi_HHR,SH3_9	Affinity Chromatography Technology	Pubmed:12569093	Physical Association	Pkinase_Tyr-SH3_9
ABL1	A)SH3_1,B)SH2,C)Pkinase_Tyr,D)F_actin_bind	A)Ank_2,P53,SH3_1,ubiquitin,Asp,PB1,SH3_2,F-protein,Pkinase_Tyr,Trypsin,Guanylate_kin,SH2,p47_phox_C,B)C1_1,PI3Ka,SH3_1,Y_phosphatase,C2,PI3_PI4_kinase,SH3_2,fn3,PAG,Pkinase_Tyr,SOCS_box,PI3K_C2,SH2,STAT_bind,C)Inhibitor_Mig-6, Y_phosphatase,Pkinase_Tyr,SH3_9,EphA2_TM,CH,SH3_1,Pkinase,BPS,AvrPto, FERM_M,SH2,D)_	ABL1	SH3_1,SH2,Pkinase_Tyr,F_actin_bind	Unspecified Method	pubmed:12654250	Direct interaction	SH3_1-SH3_1,SH3_1-SH2,SH3_1-Pkinase_Tyr,SH2-SH2,Pkinase_Tyr-SH2,Pkinase_Tyr-Pkinase_Tyr
ABL1	A)SH3_1,B)SH2,C)Pkinase_Tyr,D)F_actin_bind	A)Ank_2,P53,SH3_1,ubiquitin,Asp,PB1,SH3_2,F-protein,Pkinase_Tyr,Trypsin,Guanylate_kin,SH2,p47_phox_C,B)C1_1,PI3Ka,SH3_1,Y_phosphatase,C2,PI3_PI4_kinase,SH3_2,fn3,PAG,Pkinase_Tyr,SOCS_box,PI3K_C2,SH2,STAT_bind,C)Inhibitor_Mig-6, Y_phosphatase,Pkinase_Tyr,SH3_9,EphA2_TM,CH,SH3_1,Pkinase,BPS,AvrPto, FERM_M,SH2,D)_	ABL2	SH3_1,SH2,Pkinase_Tyr,F_actin_bind	Pull Down	pubmed:12569093	Direct interaction	SH3_1-SH3_1,SH3_1-SH2,SH3_1-Pkinase_Tyr,SH2-SH2,Pkinase_Tyr-SH2,Pkinase_Tyr-Pkinase_Tyr
ABL1	A)SH3_1,B)SH2,C)Pkinase_Tyr,D)F_actin_bind	A)Ank_2,P53,SH3_1,ubiquitin,Asp,PB1,SH3_2,F-protein,Pkinase_Tyr,Trypsin,Guanylate_kin,SH2,p47_phox_C,B)C1_1,PI3Ka,SH3_1,Y_phosphatase,C2,PI3_PI4_kinase,SH3_2,fn3,PAG,Pkinase_Tyr,SOCS_box,PI3K_C2,SH2,STAT_bind,C)Inhibitor_Mig-6, Y_phosphatase,Pkinase_Tyr,SH3_9,EphA2_TM,CH,SH3_1,Pkinase,BPS,AvrPto, FERM_M,SH2,D)_	ATM	FAT,FATC,TAN,PI3_PI4_kinase	Pull Down	pubmed:9168117	Direct interaction	SH2-PI3_PI4_kinase
ABL1	A)SH3_1,B)SH2,C)Pkinase_Tyr,D)F_actin_bind	A)Ank_2,P53,SH3_1,ubiquitin,Asp,PB1,SH3_2,F-protein,Pkinase_Tyr,Trypsin,Guanylate_kin,SH2,p47_phox_C,B)C1_1,PI3Ka,SH3_1,Y_phosphatase,C2,PI3_PI4_kinase,SH3_2,fn3,PAG,Pkinase_Tyr,SOCS_box,PI3K_C2,SH2,STAT_bind,C)Inhibitor_Mig-6, Y_phosphatase,Pkinase_Tyr,SH3_9,EphA2_TM,CH,SH3_1,Pkinase,BPS,AvrPto, FERM_M,SH2,D)_	ATR	FAT,FATC,TAN,PI3_PI4_kinase,UME	Enzymatic Study	pubmed:20798688	Direct interaction	SH2-PI3_PI4_kinase
ABL1	A)SH3_1,B)SH2,C)Pkinase_Tyr,D)F_actin_bind	A)Ank_2,P53,SH3_1,ubiquitin,Asp,PB1,SH3_2,F-protein,Pkinase_Tyr,Trypsin,Guanylate_kin,SH2,p47_phox_C,B)C1_1,PI3Ka,SH3_1,Y_phosphatase,C2,PI3_PI4_kinase,SH3_2,fn3,PAG,Pkinase_Tyr,SOCS_box,PI3K_C2,SH2,STAT_bind,C)Inhibitor_Mig-6, Y_phosphatase,Pkinase_Tyr,SH3_9,EphA2_TM,CH,SH3_1,Pkinase,BPS,AvrPto, FERM_M,SH2,D)_	BAG1	BAG,ubiquitin	Affinity Chromatography Technology	Pubmed:20675402	Physical Association	SH3_1-ubiquitin
ABL1	A)SH3_1,B)SH2,C)Pkinase_Tyr,D)F_actin_bind	A)Ank_2,P53,SH3_1,ubiquitin,Asp,PB1,SH3_2,F-protein,Pkinase_Tyr,Trypsin,Guanylate_kin,SH2,p47_phox_C,B)C1_1,PI3Ka,SH3_1,Y_phosphatase,C2,PI3_PI4_kinase,SH3_2,fn3,PAG,Pkinase_Tyr,SOCS_box,PI3K_C2,SH2,STAT_bind,C)Inhibitor_Mig-6, Y_phosphatase,Pkinase_Tyr,SH3_9,EphA2_TM,CH,SH3_1,Pkinase,BPS,AvrPto, FERM_M,SH2,D)_	BCAR1	DUF3513,Serine_rich,SH3_1	Enzymatic Study	pubmed:7780740	Direct interaction	SH3_1-SH3_1,SH3_1-SH2,SH3_1-Pkinase_Tyr
ABL1	A)SH3_1,B)SH2,C)Pkinase_Tyr,D)F_actin_bind	A)Ank_2,P53,SH3_1,ubiquitin,Asp,PB1,SH3_2,F-protein,Pkinase_Tyr,Trypsin,Guanylate_kin,SH2,p47_phox_C,B)C1_1,PI3Ka,SH3_1,Y_phosphatase,C2,PI3_PI4_kinase,SH3_2,fn3,PAG,Pkinase_Tyr,SOCS_box,PI3K_C2,SH2,STAT_bind,C)Inhibitor_Mig-6, Y_phosphatase,Pkinase_Tyr,SH3_9,EphA2_TM,CH,SH3_1,Pkinase,BPS,AvrPto, FERM_M,SH2,D)_	BCR	Bcr-Abl_Oligo,RhoGEF,PH,C2,RhoGAP	Pull Down	pubmed:1712671	Direct interaction	SH2-C2
ABL1	A)SH3_1,B)SH2,C)Pkinase_Tyr,D)F_actin_bind	A)Ank_2,P53,SH3_1,ubiquitin,Asp,PB1,SH3_2,F-protein,Pkinase_Tyr,Trypsin,Guanylate_kin,SH2,p47_phox_C,B)C1_1,PI3Ka,SH3_1,Y_phosphatase,C2,PI3_PI4_kinase,SH3_2,fn3,PAG,Pkinase_Tyr,SOCS_box,PI3K_C2,SH2,STAT_bind,C)Inhibitor_Mig-6, Y_phosphatase,Pkinase_Tyr,SH3_9,EphA2_TM,CH,SH3_1,Pkinase,BPS,AvrPto, FERM_M,SH2,D)_	BMP2K	BMP2K_C,Pkinase	Affinity Chromatography Technology	Pubmed:19380743	Physical Association	Pkinase_Tyr-Pkinase
ABL1	A)SH3_1,B)SH2,C)Pkinase_Tyr,D)F_actin_bind	A)Ank_2,P53,SH3_1,ubiquitin,Asp,PB1,SH3_2,F-protein,Pkinase_Tyr,Trypsin,Guanylate_kin,SH2,p47_phox_C,B)C1_1,PI3Ka,SH3_1,Y_phosphatase,C2,PI3_PI4_kinase,SH3_2,fn3,PAG,Pkinase_Tyr,SOCS_box,PI3K_C2,SH2,STAT_bind,C)Inhibitor_Mig-6, Y_phosphatase,Pkinase_Tyr,SH3_9,EphA2_TM,CH,SH3_1,Pkinase,BPS,AvrPto, FERM_M,SH2,D)_	CRK	SH2,SH3_1,SH3_2	Affinity Chromatography Technology	Pubmed:18835194	Physical Association	SH3_1-SH3_1,SH3_1-SH2,SH3_1-Pkinase_Tyr,SH2-SH2,Pkinase_Tyr-SH2,SH2-SH3_2
ABL1	A)SH3_1,B)SH2,C)Pkinase_Tyr,D)F_actin_bind	A)Ank_2,P53,SH3_1,ubiquitin,Asp,PB1,SH3_2,F-protein,Pkinase_Tyr,Trypsin,Guanylate_kin,SH2,p47_phox_C,B)C1_1,PI3Ka,SH3_1,Y_phosphatase,C2,PI3_PI4_kinase,SH3_2,fn3,PAG,Pkinase_Tyr,SOCS_box,PI3K_C2,SH2,STAT_bind,C)Inhibitor_Mig-6, Y_phosphatase,Pkinase_Tyr,SH3_9,EphA2_TM,CH,SH3_1,Pkinase,BPS,AvrPto, FERM_M,SH2,D)_	CRKL	SH2,SH3_1,SH3_2	Pull Down	pubmed:8978305	Direct interaction	SH3_1-SH3_1,SH3_1-SH2,SH3_1-Pkinase_Tyr,SH2-SH2,Pkinase_Tyr-SH2,SH2-SH3_2
ABL1	A)SH3_1,B)SH2,C)Pkinase_Tyr,D)F_actin_bind	A)Ank_2,P53,SH3_1,ubiquitin,Asp,PB1,SH3_2,F-protein,Pkinase_Tyr,Trypsin,Guanylate_kin,SH2,p47_phox_C,B)C1_1,PI3Ka,SH3_1,Y_phosphatase,C2,PI3_PI4_kinase,SH3_2,fn3,PAG,Pkinase_Tyr,SOCS_box,PI3K_C2,SH2,STAT_bind,C)Inhibitor_Mig-6, Y_phosphatase,Pkinase_Tyr,SH3_9,EphA2_TM,CH,SH3_1,Pkinase,BPS,AvrPto, FERM_M,SH2,D)_	EGFR	Furin-like,Pkinase_Tyr,Recep_L_domain	Unspecified Method	pubmed:16273093	Direct interaction	SH3_1-Pkinase_Tyr,Pkinase_Tyr-SH2,Pkinase_Tyr-Pkinase_Tyr
ABL1	A)SH3_1,B)SH2,C)Pkinase_Tyr,D)F_actin_bind	A)Ank_2,P53,SH3_1,ubiquitin,Asp,PB1,SH3_2,F-protein,Pkinase_Tyr,Trypsin,Guanylate_kin,SH2,p47_phox_C,B)C1_1,PI3Ka,SH3_1,Y_phosphatase,C2,PI3_PI4_kinase,SH3_2,fn3,PAG,Pkinase_Tyr,SOCS_box,PI3K_C2,SH2,STAT_bind,C)Inhibitor_Mig-6, Y_phosphatase,Pkinase_Tyr,SH3_9,EphA2_TM,CH,SH3_1,Pkinase,BPS,AvrPto, FERM_M,SH2,D)_	EPHA3	SAM_2,Pkinase_Tyr,GCC2_GCC3,fn3,Ephrin_lbd,EphA2_TM	Pull Down	pubmed:11494128	Direct interaction	SH3_1-Pkinase_Tyr,Pkinase_Tyr-SH2,Pkinase_Tyr-Pkinase_Tyr,fn3-SH2,EphA2_TM-Pkinase_Tyr
ABL1	A)SH3_1,B)SH2,C)Pkinase_Tyr,D)F_actin_bind	A)Ank_2,P53,SH3_1,ubiquitin,Asp,PB1,SH3_2,F-protein,Pkinase_Tyr,Trypsin,Guanylate_kin,SH2,p47_phox_C,B)C1_1,PI3Ka,SH3_1,Y_phosphatase,C2,PI3_PI4_kinase,SH3_2,fn3,PAG,Pkinase_Tyr,SOCS_box,PI3K_C2,SH2,STAT_bind,C)Inhibitor_Mig-6, Y_phosphatase,Pkinase_Tyr,SH3_9,EphA2_TM,CH,SH3_1,Pkinase,BPS,AvrPto, FERM_M,SH2,D)_	EPHB2	SAM_2,Pkinase_Tyr,GCC2_GCC3,fn3,Ephrin_lbd,EphA2_TM	Pull Down	pubmed:11494128	Direct interaction	SH3_1-Pkinase_Tyr,Pkinase_Tyr-SH2,Pkinase_Tyr-Pkinase_Tyr,fn3-SH2,EphA2_TM-Pkinase_Tyr
ABL1	A)SH3_1,B)SH2,C)Pkinase_Tyr,D)F_actin_bind	A)Ank_2,P53,SH3_1,ubiquitin,Asp,PB1,SH3_2,F-protein,Pkinase_Tyr,Trypsin,Guanylate_kin,SH2,p47_phox_C,B)C1_1,PI3Ka,SH3_1,Y_phosphatase,C2,PI3_PI4_kinase,SH3_2,fn3,PAG,Pkinase_Tyr,SOCS_box,PI3K_C2,SH2,STAT_bind,C)Inhibitor_Mig-6, Y_phosphatase,Pkinase_Tyr,SH3_9,EphA2_TM,CH,SH3_1,Pkinase,BPS,AvrPto, FERM_M,SH2,D)_	ERBB2	Furin-like,Pkinase_Tyr,Recep_L_domain	Unspecified Method	Pubmed:16273093	Direct Interaction	SH3_1-Pkinase_Tyr,Pkinase_Tyr-SH2,Pkinase_Tyr-Pkinase_Tyr
ABL1	A)SH3_1,B)SH2,C)Pkinase_Tyr,D)F_actin_bind	A)Ank_2,P53,SH3_1,ubiquitin,Asp,PB1,SH3_2,F-protein,Pkinase_Tyr,Trypsin,Guanylate_kin,SH2,p47_phox_C,B)C1_1,PI3Ka,SH3_1,Y_phosphatase,C2,PI3_PI4_kinase,SH3_2,fn3,PAG,Pkinase_Tyr,SOCS_box,PI3K_C2,SH2,STAT_bind,C)Inhibitor_Mig-6, Y_phosphatase,Pkinase_Tyr,SH3_9,EphA2_TM,CH,SH3_1,Pkinase,BPS,AvrPto, FERM_M,SH2,D)_	ERBB3	Furin-like,Pkinase_Tyr,Recep_L_domain	Unspecified Method	pubmed:16273093	Direct interaction	SH3_1-Pkinase_Tyr,Pkinase_Tyr-SH2,Pkinase_Tyr-Pkinase_Tyr
ABL1	A)SH3_1,B)SH2,C)Pkinase_Tyr,D)F_actin_bind	A)Ank_2,P53,SH3_1,ubiquitin,Asp,PB1,SH3_2,F-protein,Pkinase_Tyr,Trypsin,Guanylate_kin,SH2,p47_phox_C,B)C1_1,PI3Ka,SH3_1,Y_phosphatase,C2,PI3_PI4_kinase,SH3_2,fn3,PAG,Pkinase_Tyr,SOCS_box,PI3K_C2,SH2,STAT_bind,C)Inhibitor_Mig-6, Y_phosphatase,Pkinase_Tyr,SH3_9,EphA2_TM,CH,SH3_1,Pkinase,BPS,AvrPto, FERM_M,SH2,D)_	ERBB4	Furin-like,Pkinase_Tyr,Recep_L_domain	Unspecified Method	pubmed:16273093	Direct interaction	SH3_1-Pkinase_Tyr,Pkinase_Tyr-SH2,Pkinase_Tyr-Pkinase_Tyr
ABL1	A)SH3_1,B)SH2,C)Pkinase_Tyr,D)F_actin_bind	A)Ank_2,P53,SH3_1,ubiquitin,Asp,PB1,SH3_2,F-protein,Pkinase_Tyr,Trypsin,Guanylate_kin,SH2,p47_phox_C,B)C1_1,PI3Ka,SH3_1,Y_phosphatase,C2,PI3_PI4_kinase,SH3_2,fn3,PAG,Pkinase_Tyr,SOCS_box,PI3K_C2,SH2,STAT_bind,C)Inhibitor_Mig-6, Y_phosphatase,Pkinase_Tyr,SH3_9,EphA2_TM,CH,SH3_1,Pkinase,BPS,AvrPto, FERM_M,SH2,D)_	GRB10	BPS,PH,RA,SH2	Pull Down	pubmed:9006901	Direct interaction	BPS-Pkinase_Tyr,SH3_1-SH2,SH2-SH2,Pkinase_Tyr-SH2
ABL1	A)SH3_1,B)SH2,C)Pkinase_Tyr,D)F_actin_bind	A)Ank_2,P53,SH3_1,ubiquitin,Asp,PB1,SH3_2,F-protein,Pkinase_Tyr,Trypsin,Guanylate_kin,SH2,p47_phox_C,B)C1_1,PI3Ka,SH3_1,Y_phosphatase,C2,PI3_PI4_kinase,SH3_2,fn3,PAG,Pkinase_Tyr,SOCS_box,PI3K_C2,SH2,STAT_bind,C)Inhibitor_Mig-6, Y_phosphatase,Pkinase_Tyr,SH3_9,EphA2_TM,CH,SH3_1,Pkinase,BPS,AvrPto, FERM_M,SH2,D)_	GRB2	SH2,SH3_1	Pull Down	pubmed:7926767	Direct interaction	SH3_1-SH3_1,SH3_1-SH2,SH3_1-Pkinase_Tyr,SH2-SH2,Pkinase_Tyr-SH2
ABL1	A)SH3_1,B)SH2,C)Pkinase_Tyr,D)F_actin_bind	A)Ank_2,P53,SH3_1,ubiquitin,Asp,PB1,SH3_2,F-protein,Pkinase_Tyr,Trypsin,Guanylate_kin,SH2,p47_phox_C,B)C1_1,PI3Ka,SH3_1,Y_phosphatase,C2,PI3_PI4_kinase,SH3_2,fn3,PAG,Pkinase_Tyr,SOCS_box,PI3K_C2,SH2,STAT_bind,C)Inhibitor_Mig-6, Y_phosphatase,Pkinase_Tyr,SH3_9,EphA2_TM,CH,SH3_1,Pkinase,BPS,AvrPto, FERM_M,SH2,D)_	HCK	Pkinase_Tyr,SH2,SH3_1	Affinity Chromatography Technology	Pubmed:9407116	Physical Association	SH3_1-SH3_1,SH3_1-SH2,SH3_1-Pkinase_Tyr,SH2-SH2,Pkinase_Tyr-SH2,Pkinase_Tyr-Pkinase_Tyr
ABL1	A)SH3_1,B)SH2,C)Pkinase_Tyr,D)F_actin_bind	A)Ank_2,P53,SH3_1,ubiquitin,Asp,PB1,SH3_2,F-protein,Pkinase_Tyr,Trypsin,Guanylate_kin,SH2,p47_phox_C,B)C1_1,PI3Ka,SH3_1,Y_phosphatase,C2,PI3_PI4_kinase,SH3_2,fn3,PAG,Pkinase_Tyr,SOCS_box,PI3K_C2,SH2,STAT_bind,C)Inhibitor_Mig-6, Y_phosphatase,Pkinase_Tyr,SH3_9,EphA2_TM,CH,SH3_1,Pkinase,BPS,AvrPto, FERM_M,SH2,D)_	INPPL1	Exo_endo_phos,SAM_1,SH2	Affinity Chromatography Technology	Pubmed:10194451	Physical Association	SH3_1-SH2,SH2-SH2,Pkinase_Tyr-SH2
ABL1	A)SH3_1,B)SH2,C)Pkinase_Tyr,D)F_actin_bind	A)Ank_2,P53,SH3_1,ubiquitin,Asp,PB1,SH3_2,F-protein,Pkinase_Tyr,Trypsin,Guanylate_kin,SH2,p47_phox_C,B)C1_1,PI3Ka,SH3_1,Y_phosphatase,C2,PI3_PI4_kinase,SH3_2,fn3,PAG,Pkinase_Tyr,SOCS_box,PI3K_C2,SH2,STAT_bind,C)Inhibitor_Mig-6, Y_phosphatase,Pkinase_Tyr,SH3_9,EphA2_TM,CH,SH3_1,Pkinase,BPS,AvrPto, FERM_M,SH2,D)_	JAK1	Pkinase_Tyr	Pull Down	pubmed:9774693	Direct interaction	SH3_1-Pkinase_Tyr,Pkinase_Tyr-SH2,Pkinase_Tyr-Pkinase_Tyr
ABL1	A)SH3_1,B)SH2,C)Pkinase_Tyr,D)F_actin_bind	A)Ank_2,P53,SH3_1,ubiquitin,Asp,PB1,SH3_2,F-protein,Pkinase_Tyr,Trypsin,Guanylate_kin,SH2,p47_phox_C,B)C1_1,PI3Ka,SH3_1,Y_phosphatase,C2,PI3_PI4_kinase,SH3_2,fn3,PAG,Pkinase_Tyr,SOCS_box,PI3K_C2,SH2,STAT_bind,C)Inhibitor_Mig-6, Y_phosphatase,Pkinase_Tyr,SH3_9,EphA2_TM,CH,SH3_1,Pkinase,BPS,AvrPto, FERM_M,SH2,D)_	MTOR	DUF3385,FAT,FATC,PI3_PI4_kinase,Rapamycin_bind	Affinity Chromatography Technology	Pubmed:10753870	Physical Association	PI3_PI4_kinase-Pkinase_Tyr
ABL1	A)SH3_1,B)SH2,C)Pkinase_Tyr,D)F_actin_bind	A)Ank_2,P53,SH3_1,ubiquitin,Asp,PB1,SH3_2,F-protein,Pkinase_Tyr,Trypsin,Guanylate_kin,SH2,p47_phox_C,B)C1_1,PI3Ka,SH3_1,Y_phosphatase,C2,PI3_PI4_kinase,SH3_2,fn3,PAG,Pkinase_Tyr,SOCS_box,PI3K_C2,SH2,STAT_bind,C)Inhibitor_Mig-6, Y_phosphatase,Pkinase_Tyr,SH3_9,EphA2_TM,CH,SH3_1,Pkinase,BPS,AvrPto, FERM_M,SH2,D)_	NCK1	SH2,SH3_1,SH3_9	Pull Down	pubmed:7926767	Direct interaction	SH3_1-SH3_1,SH3_1-SH2,SH3_1-Pkinase_Tyr,SH2-SH2,Pkinase_Tyr-SH2,SH3_9-Pkinase_Tyr
ABL1	A)SH3_1,B)SH2,C)Pkinase_Tyr,D)F_actin_bind	A)Ank_2,P53,SH3_1,ubiquitin,Asp,PB1,SH3_2,F-protein,Pkinase_Tyr,Trypsin,Guanylate_kin,SH2,p47_phox_C,B)C1_1,PI3Ka,SH3_1,Y_phosphatase,C2,PI3_PI4_kinase,SH3_2,fn3,PAG,Pkinase_Tyr,SOCS_box,PI3K_C2,SH2,STAT_bind,C)Inhibitor_Mig-6, Y_phosphatase,Pkinase_Tyr,SH3_9,EphA2_TM,CH,SH3_1,Pkinase,BPS,AvrPto, FERM_M,SH2,D)_	NEDD9	DUF3513,Serine_rich,SH3_9	Affinity Chromatography Technology	Pubmed:8668148	Physical Association	SH3_9-Pkinase_Tyr
ABL1	A)SH3_1,B)SH2,C)Pkinase_Tyr,D)F_actin_bind	A)Ank_2,P53,SH3_1,ubiquitin,Asp,PB1,SH3_2,F-protein,Pkinase_Tyr,Trypsin,Guanylate_kin,SH2,p47_phox_C,B)C1_1,PI3Ka,SH3_1,Y_phosphatase,C2,PI3_PI4_kinase,SH3_2,fn3,PAG,Pkinase_Tyr,SOCS_box,PI3K_C2,SH2,STAT_bind,C)Inhibitor_Mig-6, Y_phosphatase,Pkinase_Tyr,SH3_9,EphA2_TM,CH,SH3_1,Pkinase,BPS,AvrPto, FERM_M,SH2,D)_	NTRK1	LRR_8,Pkinase_Tyr	Pull Down	pubmed:10708759	Direct interaction	SH3_1-Pkinase_Tyr,Pkinase_Tyr-SH2,Pkinase_Tyr-Pkinase_Tyr
ABL1	A)SH3_1,B)SH2,C)Pkinase_Tyr,D)F_actin_bind	A)Ank_2,P53,SH3_1,ubiquitin,Asp,PB1,SH3_2,F-protein,Pkinase_Tyr,Trypsin,Guanylate_kin,SH2,p47_phox_C,B)C1_1,PI3Ka,SH3_1,Y_phosphatase,C2,PI3_PI4_kinase,SH3_2,fn3,PAG,Pkinase_Tyr,SOCS_box,PI3K_C2,SH2,STAT_bind,C)Inhibitor_Mig-6, Y_phosphatase,Pkinase_Tyr,SH3_9,EphA2_TM,CH,SH3_1,Pkinase,BPS,AvrPto, FERM_M,SH2,D)_	PARK2	IBR,ubiquitin	Pull Down	pubmed:21209200	Direct interaction	ubiquitin-SH3_1
ABL1	A)SH3_1,B)SH2,C)Pkinase_Tyr,D)F_actin_bind	A)Ank_2,P53,SH3_1,ubiquitin,Asp,PB1,SH3_2,F-protein,Pkinase_Tyr,Trypsin,Guanylate_kin,SH2,p47_phox_C,B)C1_1,PI3Ka,SH3_1,Y_phosphatase,C2,PI3_PI4_kinase,SH3_2,fn3,PAG,Pkinase_Tyr,SOCS_box,PI3K_C2,SH2,STAT_bind,C)Inhibitor_Mig-6, Y_phosphatase,Pkinase_Tyr,SH3_9,EphA2_TM,CH,SH3_1,Pkinase,BPS,AvrPto, FERM_M,SH2,D)_	PIK3R1	RhoGAP,SH2,SH3_2	Pull Down	pubmed:8294442	Direct interaction	SH3_1-SH2,SH2-SH2,Pkinase_Tyr-SH2,SH2-SH3_2
ABL1	A)SH3_1,B)SH2,C)Pkinase_Tyr,D)F_actin_bind	A)Ank_2,P53,SH3_1,ubiquitin,Asp,PB1,SH3_2,F-protein,Pkinase_Tyr,Trypsin,Guanylate_kin,SH2,p47_phox_C,B)C1_1,PI3Ka,SH3_1,Y_phosphatase,C2,PI3_PI4_kinase,SH3_2,fn3,PAG,Pkinase_Tyr,SOCS_box,PI3K_C2,SH2,STAT_bind,C)Inhibitor_Mig-6, Y_phosphatase,Pkinase_Tyr,SH3_9,EphA2_TM,CH,SH3_1,Pkinase,BPS,AvrPto, FERM_M,SH2,D)_	PIK3R2	RhoGAP,SH2	Affinity Chromatography Technology	Pubmed:19380743	Physical Association	SH3_1-SH2,SH2-SH2,Pkinase_Tyr-SH2
ABL1	A)SH3_1,B)SH2,C)Pkinase_Tyr,D)F_actin_bind	A)Ank_2,P53,SH3_1,ubiquitin,Asp,PB1,SH3_2,F-protein,Pkinase_Tyr,Trypsin,Guanylate_kin,SH2,p47_phox_C,B)C1_1,PI3Ka,SH3_1,Y_phosphatase,C2,PI3_PI4_kinase,SH3_2,fn3,PAG,Pkinase_Tyr,SOCS_box,PI3K_C2,SH2,STAT_bind,C)Inhibitor_Mig-6, Y_phosphatase,Pkinase_Tyr,SH3_9,EphA2_TM,CH,SH3_1,Pkinase,BPS,AvrPto, FERM_M,SH2,D)_	PLCG1	C2,EF-hand_like,PI-PLC-X,PI-PLC-Y,SH2,SH3_1	Pull Down	pubmed:10708759	Direct interaction	SH3_1-SH3_1,SH3_1-SH2,SH3_1-Pkinase_Tyr,SH2-SH2,Pkinase_Tyr-SH2,C2-Pkinase_Tyr
ABL1	A)SH3_1,B)SH2,C)Pkinase_Tyr,D)F_actin_bind	A)Ank_2,P53,SH3_1,ubiquitin,Asp,PB1,SH3_2,F-protein,Pkinase_Tyr,Trypsin,Guanylate_kin,SH2,p47_phox_C,B)C1_1,PI3Ka,SH3_1,Y_phosphatase,C2,PI3_PI4_kinase,SH3_2,fn3,PAG,Pkinase_Tyr,SOCS_box,PI3K_C2,SH2,STAT_bind,C)Inhibitor_Mig-6, Y_phosphatase,Pkinase_Tyr,SH3_9,EphA2_TM,CH,SH3_1,Pkinase,BPS,AvrPto, FERM_M,SH2,D)_	PTPN6	SH2,Y_phosphatase	Affinity Chromatography Technology	Pubmed:8692915	Physical Association	Y_phosphatase-Pkinase_Tyr,SH3_1-SH2,SH2-SH2,Pkinase_Tyr-SH2
ABL1	A)SH3_1,B)SH2,C)Pkinase_Tyr,D)F_actin_bind	A)Ank_2,P53,SH3_1,ubiquitin,Asp,PB1,SH3_2,F-protein,Pkinase_Tyr,Trypsin,Guanylate_kin,SH2,p47_phox_C,B)C1_1,PI3Ka,SH3_1,Y_phosphatase,C2,PI3_PI4_kinase,SH3_2,fn3,PAG,Pkinase_Tyr,SOCS_box,PI3K_C2,SH2,STAT_bind,C)Inhibitor_Mig-6, Y_phosphatase,Pkinase_Tyr,SH3_9,EphA2_TM,CH,SH3_1,Pkinase,BPS,AvrPto, FERM_M,SH2,D)_	SHC1	PID,SH2	Affinity Chromatography Technology	Pubmed:8112292	Physical Association	SH3_1-SH2,SH2-SH2,Pkinase_Tyr-SH2
ABL1	A)SH3_1,B)SH2,C)Pkinase_Tyr,D)F_actin_bind	A)Ank_2,P53,SH3_1,ubiquitin,Asp,PB1,SH3_2,F-protein,Pkinase_Tyr,Trypsin,Guanylate_kin,SH2,p47_phox_C,B)C1_1,PI3Ka,SH3_1,Y_phosphatase,C2,PI3_PI4_kinase,SH3_2,fn3,PAG,Pkinase_Tyr,SOCS_box,PI3K_C2,SH2,STAT_bind,C)Inhibitor_Mig-6, Y_phosphatase,Pkinase_Tyr,SH3_9,EphA2_TM,CH,SH3_1,Pkinase,BPS,AvrPto, FERM_M,SH2,D)_	SHD	SH2	Enzymatic Study	pubmed:9315092	Direct interaction	SH3_1-SH2,SH2-SH2,Pkinase_Tyr-SH2
ABL1	A)SH3_1,B)SH2,C)Pkinase_Tyr,D)F_actin_bind	A)Ank_2,P53,SH3_1,ubiquitin,Asp,PB1,SH3_2,F-protein,Pkinase_Tyr,Trypsin,Guanylate_kin,SH2,p47_phox_C,B)C1_1,PI3Ka,SH3_1,Y_phosphatase,C2,PI3_PI4_kinase,SH3_2,fn3,PAG,Pkinase_Tyr,SOCS_box,PI3K_C2,SH2,STAT_bind,C)Inhibitor_Mig-6, Y_phosphatase,Pkinase_Tyr,SH3_9,EphA2_TM,CH,SH3_1,Pkinase,BPS,AvrPto, FERM_M,SH2,D)_	SHE	SH2	Two Hybrid	Pubmed:9315092	Direct Interaction	SH3_1-SH2,SH2-SH2,Pkinase_Tyr-SH2
ABL1	A)SH3_1,B)SH2,C)Pkinase_Tyr,D)F_actin_bind	A)Ank_2,P53,SH3_1,ubiquitin,Asp,PB1,SH3_2,F-protein,Pkinase_Tyr,Trypsin,Guanylate_kin,SH2,p47_phox_C,B)C1_1,PI3Ka,SH3_1,Y_phosphatase,C2,PI3_PI4_kinase,SH3_2,fn3,PAG,Pkinase_Tyr,SOCS_box,PI3K_C2,SH2,STAT_bind,C)Inhibitor_Mig-6, Y_phosphatase,Pkinase_Tyr,SH3_9,EphA2_TM,CH,SH3_1,Pkinase,BPS,AvrPto, FERM_M,SH2,D)_	SORBS1	SH3_1,SH3_9,Sorb	Enzymatic Study	pubmed:19891780	Direct interaction	SH3_1-SH3_1,SH3_1-SH2,SH3_1-Pkinase_Tyr,SH3_9-Pkinase_Tyr
ABL1	A)SH3_1,B)SH2,C)Pkinase_Tyr,D)F_actin_bind	A)Ank_2,P53,SH3_1,ubiquitin,Asp,PB1,SH3_2,F-protein,Pkinase_Tyr,Trypsin,Guanylate_kin,SH2,p47_phox_C,B)C1_1,PI3Ka,SH3_1,Y_phosphatase,C2,PI3_PI4_kinase,SH3_2,fn3,PAG,Pkinase_Tyr,SOCS_box,PI3K_C2,SH2,STAT_bind,C)Inhibitor_Mig-6, Y_phosphatase,Pkinase_Tyr,SH3_9,EphA2_TM,CH,SH3_1,Pkinase,BPS,AvrPto, FERM_M,SH2,D)_	SORBS2	SH3_1,SH3_9,Sorb	Enzymatic Study	pubmed:9211900	Direct interaction	SH3_1-SH3_1,SH3_1-SH2,SH3_1-Pkinase_Tyr,SH3_9-Pkinase_Tyr
ABL1	A)SH3_1,B)SH2,C)Pkinase_Tyr,D)F_actin_bind	A)Ank_2,P53,SH3_1,ubiquitin,Asp,PB1,SH3_2,F-protein,Pkinase_Tyr,Trypsin,Guanylate_kin,SH2,p47_phox_C,B)C1_1,PI3Ka,SH3_1,Y_phosphatase,C2,PI3_PI4_kinase,SH3_2,fn3,PAG,Pkinase_Tyr,SOCS_box,PI3K_C2,SH2,STAT_bind,C)Inhibitor_Mig-6, Y_phosphatase,Pkinase_Tyr,SH3_9,EphA2_TM,CH,SH3_1,Pkinase,BPS,AvrPto, FERM_M,SH2,D)_	SPTA1	EFhand_Ca_insen,SH3_1,Spectrin	Pull Down	pubmed:9593709	Direct interaction	SH3_1-SH3_1,SH3_1-SH2,SH3_1-Pkinase_Tyr
ABL1	A)SH3_1,B)SH2,C)Pkinase_Tyr,D)F_actin_bind	A)Ank_2,P53,SH3_1,ubiquitin,Asp,PB1,SH3_2,F-protein,Pkinase_Tyr,Trypsin,Guanylate_kin,SH2,p47_phox_C,B)C1_1,PI3Ka,SH3_1,Y_phosphatase,C2,PI3_PI4_kinase,SH3_2,fn3,PAG,Pkinase_Tyr,SOCS_box,PI3K_C2,SH2,STAT_bind,C)Inhibitor_Mig-6, Y_phosphatase,Pkinase_Tyr,SH3_9,EphA2_TM,CH,SH3_1,Pkinase,BPS,AvrPto, FERM_M,SH2,D)_	SPTAN1	EF-hand_7,EFhand_Ca_insen,SH3_1,Spectrin	Pull Down	pubmed:9593709	Direct interaction	SH3_1-SH3_1,SH3_1-SH2,SH3_1-Pkinase_Tyr
ABL1	A)SH3_1,B)SH2,C)Pkinase_Tyr,D)F_actin_bind	A)Ank_2,P53,SH3_1,ubiquitin,Asp,PB1,SH3_2,F-protein,Pkinase_Tyr,Trypsin,Guanylate_kin,SH2,p47_phox_C,B)C1_1,PI3Ka,SH3_1,Y_phosphatase,C2,PI3_PI4_kinase,SH3_2,fn3,PAG,Pkinase_Tyr,SOCS_box,PI3K_C2,SH2,STAT_bind,C)Inhibitor_Mig-6, Y_phosphatase,Pkinase_Tyr,SH3_9,EphA2_TM,CH,SH3_1,Pkinase,BPS,AvrPto, FERM_M,SH2,D)_	SRC	Pkinase_Tyr,SH2,SH3_1	Pull Down	pubmed:11494128	Direct interaction	SH3_1-SH3_1,SH3_1-SH2,SH3_1-Pkinase_Tyr,SH2-SH2,Pkinase_Tyr-SH2,Pkinase_Tyr-Pkinase_Tyr
ABL1	A)SH3_1,B)SH2,C)Pkinase_Tyr,D)F_actin_bind	A)Ank_2,P53,SH3_1,ubiquitin,Asp,PB1,SH3_2,F-protein,Pkinase_Tyr,Trypsin,Guanylate_kin,SH2,p47_phox_C,B)C1_1,PI3Ka,SH3_1,Y_phosphatase,C2,PI3_PI4_kinase,SH3_2,fn3,PAG,Pkinase_Tyr,SOCS_box,PI3K_C2,SH2,STAT_bind,C)Inhibitor_Mig-6, Y_phosphatase,Pkinase_Tyr,SH3_9,EphA2_TM,CH,SH3_1,Pkinase,BPS,AvrPto, FERM_M,SH2,D)_	STK4	Mst1_SARAH,Pkinase	Enzymatic Study	pubmed:21715626	Direct interaction	Pkinase-Pkinase_Tyr
ABL1	A)SH3_1,B)SH2,C)Pkinase_Tyr,D)F_actin_bind	A)Ank_2,P53,SH3_1,ubiquitin,Asp,PB1,SH3_2,F-protein,Pkinase_Tyr,Trypsin,Guanylate_kin,SH2,p47_phox_C,B)C1_1,PI3Ka,SH3_1,Y_phosphatase,C2,PI3_PI4_kinase,SH3_2,fn3,PAG,Pkinase_Tyr,SOCS_box,PI3K_C2,SH2,STAT_bind,C)Inhibitor_Mig-6, Y_phosphatase,Pkinase_Tyr,SH3_9,EphA2_TM,CH,SH3_1,Pkinase,BPS,AvrPto, FERM_M,SH2,D)_	TP53	P53,P53_tetramer	Pull Down	pubmed:10629029	Direct interaction	SH3_1-P53
ABL1	A)SH3_1,B)SH2,C)Pkinase_Tyr,D)F_actin_bind	A)Ank_2,P53,SH3_1,ubiquitin,Asp,PB1,SH3_2,F-protein,Pkinase_Tyr,Trypsin,Guanylate_kin,SH2,p47_phox_C,B)C1_1,PI3Ka,SH3_1,Y_phosphatase,C2,PI3_PI4_kinase,SH3_2,fn3,PAG,Pkinase_Tyr,SOCS_box,PI3K_C2,SH2,STAT_bind,C)Inhibitor_Mig-6, Y_phosphatase,Pkinase_Tyr,SH3_9,EphA2_TM,CH,SH3_1,Pkinase,BPS,AvrPto, FERM_M,SH2,D)_	TP73	P53,P53_tetramer,SAM_2	Pull Down	pubmed:10391251	Direct interaction	SH3_1-P53
ABL1	A)SH3_1,B)SH2,C)Pkinase_Tyr,D)F_actin_bind	A)Ank_2,P53,SH3_1,ubiquitin,Asp,PB1,SH3_2,F-protein,Pkinase_Tyr,Trypsin,Guanylate_kin,SH2,p47_phox_C,B)C1_1,PI3Ka,SH3_1,Y_phosphatase,C2,PI3_PI4_kinase,SH3_2,fn3,PAG,Pkinase_Tyr,SOCS_box,PI3K_C2,SH2,STAT_bind,C)Inhibitor_Mig-6, Y_phosphatase,Pkinase_Tyr,SH3_9,EphA2_TM,CH,SH3_1,Pkinase,BPS,AvrPto, FERM_M,SH2,D)_	UBASH3B	His_Phos_1,SH3_9,UBA	Affinity Chromatography Technology	Pubmed:19380743	Physical Association	SH3_9-Pkinase_Tyr
ABL1	A)SH3_1,B)SH2,C)Pkinase_Tyr,D)F_actin_bind	A)Ank_2,P53,SH3_1,ubiquitin,Asp,PB1,SH3_2,F-protein,Pkinase_Tyr,Trypsin,Guanylate_kin,SH2,p47_phox_C,B)C1_1,PI3Ka,SH3_1,Y_phosphatase,C2,PI3_PI4_kinase,SH3_2,fn3,PAG,Pkinase_Tyr,SOCS_box,PI3K_C2,SH2,STAT_bind,C)Inhibitor_Mig-6, Y_phosphatase,Pkinase_Tyr,SH3_9,EphA2_TM,CH,SH3_1,Pkinase,BPS,AvrPto, FERM_M,SH2,D)_	UBC	ubiquitin	Pull Down	pubmed:20675402	Direct interaction	ubiquitin-SH3_1
ABL1	A)SH3_1,B)SH2,C)Pkinase_Tyr,D)F_actin_bind	A)Ank_2,P53,SH3_1,ubiquitin,Asp,PB1,SH3_2,F-protein,Pkinase_Tyr,Trypsin,Guanylate_kin,SH2,p47_phox_C,B)C1_1,PI3Ka,SH3_1,Y_phosphatase,C2,PI3_PI4_kinase,SH3_2,fn3,PAG,Pkinase_Tyr,SOCS_box,PI3K_C2,SH2,STAT_bind,C)Inhibitor_Mig-6, Y_phosphatase,Pkinase_Tyr,SH3_9,EphA2_TM,CH,SH3_1,Pkinase,BPS,AvrPto, FERM_M,SH2,D)_	VAV1	C1_1,CH,PH,RhoGEF,SH2,SH3_1	Two Hybrid	pubmed:11790798	Direct interaction	C1_1-SH2,CH-Pkinase_Tyr,SH3_1-SH3_1,SH3_1-SH2,SH3_1-Pkinase_Tyr,SH2-SH2,Pkinase_Tyr-SH2
ACSL6	AMP-binding	AMP-binding,AMP-binding_C,AMP-binding_C_2, Condensation,MbtH,PP-binding	ACSL6	AMP-binding	Pull down	Pubmed:20429931	Direct Interaction	AMP-binding-AMP-binding
AFF1	AF-4	Pkinase, Cyclin_N,AF-4,Tat	CCNT1	Cyclin_N	Two hybrid	Pubmed:19956800	Direct Interaction	AF-4-Cyclin_N
AFF1	AF-4	Pkinase, Cyclin_N,AF-4,Tat	CDK9	Pkinase	Affinity Chromatography Technology	Pubmed:20153263	Physical Association	AF-4-Pkinase
BCL10	CARD	CARD,NB-ARC,SBP_bac_1,Bcl-2,ubiquitin,zf-C3HC4_3	BCL10	CARD	affinity chromatography technology	pubmed:16775419	physical association	CARD-CARD
BCL10	CARD	CARD,NB-ARC,SBP_bac_1,Bcl-2,ubiquitin,zf-C3HC4_3	BIRC2	BIR,CARD	affinity chromatography technology	pubmed:10753917	physical association	CARD-CARD
BCL10	CARD	CARD,NB-ARC,SBP_bac_1,Bcl-2,ubiquitin,zf-C3HC4_3	BIRC3	BIR,CARD	enzymatic study	pubmed:16395405	direct interaction	CARD-CARD
BCL10	CARD	CARD,NB-ARC,SBP_bac_1,Bcl-2,ubiquitin,zf-C3HC4_3	CARD10	CARD	biochemical	pubmed:15184390	colocalization	CARD-CARD
BCL10	CARD	CARD,NB-ARC,SBP_bac_1,Bcl-2,ubiquitin,zf-C3HC4_3	CARD11	CARD	affinity chromatography technology	pubmed:11278692	physical association	CARD-CARD
BCL10	CARD	CARD,NB-ARC,SBP_bac_1,Bcl-2,ubiquitin,zf-C3HC4_3	CARD14	CARD	affinity chromatography technology	pubmed:11278692	physical association	CARD-CARD
BCL10	CARD	CARD,NB-ARC,SBP_bac_1,Bcl-2,ubiquitin,zf-C3HC4_3	CARD9	CARD	two hybrid	pubmed:11053425	direct interaction	CARD-CARD
BCL10	CARD	CARD,NB-ARC,SBP_bac_1,Bcl-2,ubiquitin,zf-C3HC4_3	NLRC4	CARD	affinity chromatography technology	pubmed:11472070	physical association	CARD-CARD
BCR	A)Bcr-Abl_Oligo,B)RhoGEF,C)PH,D)C2,E)RhoGAP	A)Bcr-Abl_Oligo,B)C1_1,G-alpha,Histone,PH,PH_5,RGS,Ras,RasGEF_N,RhoGEF,SH3_9,C)Arf,BTK, C1_1,CAMSAP_CH,Dynamin_M,IRS,PH,Pkinase,RA,Ras,RhoGEF,SH3_9,Sif,WD40,D)C2,PI-PLC-X,S_100,EF-hand_10, PI-PLC-Y,EF-hand_like,PLA2_B,FGF,SH2,E)Ras,C1_1,RhoGAP	ABL1	F_actin_bind,Pkinase_Tyr,SH2,SH3_1	Affinity Chromatography Technology	Pubmed:12543778	Physical Association	C2-SH2
BCR	A)Bcr-Abl_Oligo,B)RhoGEF,C)PH,D)C2,E)RhoGAP	A)Bcr-Abl_Oligo,B)C1_1,G-alpha,Histone,PH,PH_5,RGS,Ras,RasGEF_N,RhoGEF,SH3_9,C)Arf,BTK, C1_1,CAMSAP_CH,Dynamin_M,IRS,PH,Pkinase,RA,Ras,RhoGEF,SH3_9,Sif,WD40,D)C2,PI-PLC-X,S_100,EF-hand_10, PI-PLC-Y,EF-hand_like,PLA2_B,FGF,SH2,E)Ras,C1_1,RhoGAP	CDC42	Ras	Pull down	Pubmed:9535855	Direct Interaction	RhoGEF-Ras,PH-Ras,RhoGAP-Ras
BCR	A)Bcr-Abl_Oligo,B)RhoGEF,C)PH,D)C2,E)RhoGAP	A)Bcr-Abl_Oligo,B)C1_1,G-alpha,Histone,PH,PH_5,RGS,Ras,RasGEF_N,RhoGEF,SH3_9,C)Arf,BTK, C1_1,CAMSAP_CH,Dynamin_M,IRS,PH,Pkinase,RA,Ras,RhoGEF,SH3_9,Sif,WD40,D)C2,PI-PLC-X,S_100,EF-hand_10, PI-PLC-Y,EF-hand_like,PLA2_B,FGF,SH2,E)Ras,C1_1,RhoGAP	CRKL	SH2,SH3_1,SH3_2	Affinity Chromatography Technology	Pubmed:8978305	Physical Association	C2-SH2
BCR	A)Bcr-Abl_Oligo,B)RhoGEF,C)PH,D)C2,E)RhoGAP	A)Bcr-Abl_Oligo,B)C1_1,G-alpha,Histone,PH,PH_5,RGS,Ras,RasGEF_N,RhoGEF,SH3_9,C)Arf,BTK, C1_1,CAMSAP_CH,Dynamin_M,IRS,PH,Pkinase,RA,Ras,RhoGEF,SH3_9,Sif,WD40,D)C2,PI-PLC-X,S_100,EF-hand_10, PI-PLC-Y,EF-hand_like,PLA2_B,FGF,SH2,E)Ras,C1_1,RhoGAP	DOK1	IRS	Pull down	Pubmed:9822717	Direct Interaction	PH-IRS
BCR	A)Bcr-Abl_Oligo,B)RhoGEF,C)PH,D)C2,E)RhoGAP	A)Bcr-Abl_Oligo,B)C1_1,G-alpha,Histone,PH,PH_5,RGS,Ras,RasGEF_N,RhoGEF,SH3_9,C)Arf,BTK, C1_1,CAMSAP_CH,Dynamin_M,IRS,PH,Pkinase,RA,Ras,RhoGEF,SH3_9,Sif,WD40,D)C2,PI-PLC-X,S_100,EF-hand_10, PI-PLC-Y,EF-hand_like,PLA2_B,FGF,SH2,E)Ras,C1_1,RhoGAP	FES	FCH,Pkinase_Tyr,SH2	Affinity Chromatography Technology	Pubmed:10706130	Physical Association	C2-SH2
BCR	A)Bcr-Abl_Oligo,B)RhoGEF,C)PH,D)C2,E)RhoGAP	A)Bcr-Abl_Oligo,B)C1_1,G-alpha,Histone,PH,PH_5,RGS,Ras,RasGEF_N,RhoGEF,SH3_9,C)Arf,BTK, C1_1,CAMSAP_CH,Dynamin_M,IRS,PH,Pkinase,RA,Ras,RhoGEF,SH3_9,Sif,WD40,D)C2,PI-PLC-X,S_100,EF-hand_10, PI-PLC-Y,EF-hand_like,PLA2_B,FGF,SH2,E)Ras,C1_1,RhoGAP	GAB2	PH	Affinity Chromatography Technology	Pubmed:15143164	Physical Association	PH-RhoGEF,PH-PH
BCR	A)Bcr-Abl_Oligo,B)RhoGEF,C)PH,D)C2,E)RhoGAP	A)Bcr-Abl_Oligo,B)C1_1,G-alpha,Histone,PH,PH_5,RGS,Ras,RasGEF_N,RhoGEF,SH3_9,C)Arf,BTK, C1_1,CAMSAP_CH,Dynamin_M,IRS,PH,Pkinase,RA,Ras,RhoGEF,SH3_9,Sif,WD40,D)C2,PI-PLC-X,S_100,EF-hand_10, PI-PLC-Y,EF-hand_like,PLA2_B,FGF,SH2,E)Ras,C1_1,RhoGAP	GRB10	BPS,SH2,PH,RA	Pull down	Pubmed:9747873	Direct Interaction	PH-RhoGEF,PH-PH,C2-SH2,PH-RA
BCR	A)Bcr-Abl_Oligo,B)RhoGEF,C)PH,D)C2,E)RhoGAP	A)Bcr-Abl_Oligo,B)C1_1,G-alpha,Histone,PH,PH_5,RGS,Ras,RasGEF_N,RhoGEF,SH3_9,C)Arf,BTK, C1_1,CAMSAP_CH,Dynamin_M,IRS,PH,Pkinase,RA,Ras,RhoGEF,SH3_9,Sif,WD40,D)C2,PI-PLC-X,S_100,EF-hand_10, PI-PLC-Y,EF-hand_like,PLA2_B,FGF,SH2,E)Ras,C1_1,RhoGAP	GRB2	SH2,SH3_1	Pull down	Pubmed:14725908	Direct Interaction	C2-SH2
BCR	A)Bcr-Abl_Oligo,B)RhoGEF,C)PH,D)C2,E)RhoGAP	A)Bcr-Abl_Oligo,B)C1_1,G-alpha,Histone,PH,PH_5,RGS,Ras,RasGEF_N,RhoGEF,SH3_9,C)Arf,BTK, C1_1,CAMSAP_CH,Dynamin_M,IRS,PH,Pkinase,RA,Ras,RhoGEF,SH3_9,Sif,WD40,D)C2,PI-PLC-X,S_100,EF-hand_10, PI-PLC-Y,EF-hand_like,PLA2_B,FGF,SH2,E)Ras,C1_1,RhoGAP	HCK	Pkinase_Tyr,SH2,SH3_1	Affinity Chromatography Technology	Pubmed:12592324	Physical Association	C2-SH2
BCR	A)Bcr-Abl_Oligo,B)RhoGEF,C)PH,D)C2,E)RhoGAP	A)Bcr-Abl_Oligo,B)C1_1,G-alpha,Histone,PH,PH_5,RGS,Ras,RasGEF_N,RhoGEF,SH3_9,C)Arf,BTK, C1_1,CAMSAP_CH,Dynamin_M,IRS,PH,Pkinase,RA,Ras,RhoGEF,SH3_9,Sif,WD40,D)C2,PI-PLC-X,S_100,EF-hand_10, PI-PLC-Y,EF-hand_like,PLA2_B,FGF,SH2,E)Ras,C1_1,RhoGAP	MLLT4	DIL,FHA,PDZ,RA	Enzymatic study	Pubmed:12808105	Direct Interaction	PH-RA
BCR	A)Bcr-Abl_Oligo,B)RhoGEF,C)PH,D)C2,E)RhoGAP	A)Bcr-Abl_Oligo,B)C1_1,G-alpha,Histone,PH,PH_5,RGS,Ras,RasGEF_N,RhoGEF,SH3_9,C)Arf,BTK, C1_1,CAMSAP_CH,Dynamin_M,IRS,PH,Pkinase,RA,Ras,RhoGEF,SH3_9,Sif,WD40,D)C2,PI-PLC-X,S_100,EF-hand_10, PI-PLC-Y,EF-hand_like,PLA2_B,FGF,SH2,E)Ras,C1_1,RhoGAP	PTPN6	SH2,Y_phosphatase	Affinity Chromatography Technology	Pubmed:9788431	Physical Association	C2-SH2
BCR	A)Bcr-Abl_Oligo,B)RhoGEF,C)PH,D)C2,E)RhoGAP	A)Bcr-Abl_Oligo,B)C1_1,G-alpha,Histone,PH,PH_5,RGS,Ras,RasGEF_N,RhoGEF,SH3_9,C)Arf,BTK, C1_1,CAMSAP_CH,Dynamin_M,IRS,PH,Pkinase,RA,Ras,RhoGEF,SH3_9,Sif,WD40,D)C2,PI-PLC-X,S_100,EF-hand_10, PI-PLC-Y,EF-hand_like,PLA2_B,FGF,SH2,E)Ras,C1_1,RhoGAP	RAC1	Ras	Pull down	Pubmed:9535855	Direct Interaction	RhoGEF-Ras,PH-Ras,RhoGAP-Ras
BCR	A)Bcr-Abl_Oligo,B)RhoGEF,C)PH,D)C2,E)RhoGAP	A)Bcr-Abl_Oligo,B)C1_1,G-alpha,Histone,PH,PH_5,RGS,Ras,RasGEF_N,RhoGEF,SH3_9,C)Arf,BTK, C1_1,CAMSAP_CH,Dynamin_M,IRS,PH,Pkinase,RA,Ras,RhoGEF,SH3_9,Sif,WD40,D)C2,PI-PLC-X,S_100,EF-hand_10, PI-PLC-Y,EF-hand_like,PLA2_B,FGF,SH2,E)Ras,C1_1,RhoGAP	RHOA	Ras	Pull down	Pubmed:9535855	Direct Interaction	RhoGEF-Ras,PH-Ras,RhoGAP-Ras
CBFB	CBF_beta	CBF_beta,Cullin,Runt,Vif	RUNX1	Runt,RunxI	Affinity Chromatography Technology	Pubmed:20195544	Physical Association	CBF_beta-Runt
EP300	A)zf-TAZ,B)KIX,C)Bromodomain,D)DUF902,E)KAT11,F)ZZ,G)zf-TAZ,H)Creb_binding	A)HIF-1a_CTAD,Adeno_E1A,CITED,P53_TAD,STAT1_TAZ2bind,STAT2_C,B)LMSTEN,pKID,C)PHD,Bromodomain,ASF1_hist_chap,D)No,E)NAP,E)LMSTEN,pKID,F)No,G)HIF-1a_CTAD,Adeno_E1A,CITED,P53_TAD,STAT1_TAZ2bind,STAT2_C,H)IRF-3,Nuc_rec_co-act,P53_TAD	CREBBP	Bromodomain,Creb_binding,DUF902,KAT11,KIX,zf-TAZ,ZZ	Affinity Chromatography Technology	Pubmed:15598887	Physical Association	Bromodomain-Bromodomain,
EP300	A)zf-TAZ,B)KIX,C)Bromodomain,D)DUF902,E)KAT11,F)ZZ,G)zf-TAZ,H)Creb_binding	A)HIF-1a_CTAD,Adeno_E1A,CITED,P53_TAD,STAT1_TAZ2bind,STAT2_C,B)LMSTEN,pKID,C)PHD,Bromodomain,ASF1_hist_chap,D)No,E)NAP,E)LMSTEN,pKID,F)No,G)HIF-1a_CTAD,Adeno_E1A,CITED,P53_TAD,STAT1_TAZ2bind,STAT2_C,H)IRF-3,Nuc_rec_co-act,P53_TAD	EP300	Bromodomain,Creb_binding,DUF902,KAT11,KIX,zf-TAZ,ZZ	Enzymatic Study	Pubmed:10567538	Direct Interaction	Bromodomain-Bromodomain,
EP300	A)zf-TAZ,B)KIX,C)Bromodomain,D)DUF902,E)KAT11,F)ZZ,G)zf-TAZ,H)Creb_binding	A)HIF-1a_CTAD,Adeno_E1A,CITED,P53_TAD,STAT1_TAZ2bind,STAT2_C,B)LMSTEN,pKID,C)PHD,Bromodomain,ASF1_hist_chap,D)No,E)NAP,E)LMSTEN,pKID,F)No,G)HIF-1a_CTAD,Adeno_E1A,CITED,P53_TAD,STAT1_TAZ2bind,STAT2_C,H)IRF-3,Nuc_rec_co-act,P53_TAD	HIF1A	HIF-1,HIF-1a_CTAD,PAS	Pull Down	Pubmed:15154850	Direct Interaction	zf-TAZ-HIF-1a_CTAD
EP300	A)zf-TAZ,B)KIX,C)Bromodomain,D)DUF902,E)KAT11,F)ZZ,G)zf-TAZ,H)Creb_binding	A)HIF-1a_CTAD,Adeno_E1A,CITED,P53_TAD,STAT1_TAZ2bind,STAT2_C,B)LMSTEN,pKID,C)PHD,Bromodomain,ASF1_hist_chap,D)No,E)NAP,E)LMSTEN,pKID,F)No,G)HIF-1a_CTAD,Adeno_E1A,CITED,P53_TAD,STAT1_TAZ2bind,STAT2_C,H)IRF-3,Nuc_rec_co-act,P53_TAD	IRF3	IRF-3	Enzymatic Study	Pubmed:11940575	Direct Interaction	Creb_binding-IRF-3
EP300	A)zf-TAZ,B)KIX,C)Bromodomain,D)DUF902,E)KAT11,F)ZZ,G)zf-TAZ,H)Creb_binding	A)HIF-1a_CTAD,Adeno_E1A,CITED,P53_TAD,STAT1_TAZ2bind,STAT2_C,B)LMSTEN,pKID,C)PHD,Bromodomain,ASF1_hist_chap,D)No,E)NAP,E)LMSTEN,pKID,F)No,G)HIF-1a_CTAD,Adeno_E1A,CITED,P53_TAD,STAT1_TAZ2bind,STAT2_C,H)IRF-3,Nuc_rec_co-act,P53_TAD	IRF5	IRF,IRF-3	Affinity Chromatography Technology	Pubmed:20935208	Physical Association	Creb_binding-IRF-3
EP300	A)zf-TAZ,B)KIX,C)Bromodomain,D)DUF902,E)KAT11,F)ZZ,G)zf-TAZ,H)Creb_binding	A)HIF-1a_CTAD,Adeno_E1A,CITED,P53_TAD,STAT1_TAZ2bind,STAT2_C,B)LMSTEN,pKID,C)PHD,Bromodomain,ASF1_hist_chap,D)No,E)NAP,E)LMSTEN,pKID,F)No,G)HIF-1a_CTAD,Adeno_E1A,CITED,P53_TAD,STAT1_TAZ2bind,STAT2_C,H)IRF-3,Nuc_rec_co-act,P53_TAD	KAT2B	Acetyltransf_7,Bromodomain,PCAF_N	Enzymatic Study	Pubmed:12419806	Direct Interaction	Bromodomain-Bromodomain,
EP300	A)zf-TAZ,B)KIX,C)Bromodomain,D)DUF902,E)KAT11,F)ZZ,G)zf-TAZ,H)Creb_binding	A)HIF-1a_CTAD,Adeno_E1A,CITED,P53_TAD,STAT1_TAZ2bind,STAT2_C,B)LMSTEN,pKID,C)PHD,Bromodomain,ASF1_hist_chap,D)No,E)NAP,E)LMSTEN,pKID,F)No,G)HIF-1a_CTAD,Adeno_E1A,CITED,P53_TAD,STAT1_TAZ2bind,STAT2_C,H)IRF-3,Nuc_rec_co-act,P53_TAD	STAT1	SH2,STAT_alpha,STAT_bind,STAT_int,STAT1_TAZ2bind	Affinity Chromatography Technology	Pubmed:10464260	Physical Association	STAT1_TAZ2bind-zf-TAZ,zf-TAZ-STAT1_TAZ2bind
EP300	A)zf-TAZ,B)KIX,C)Bromodomain,D)DUF902,E)KAT11,F)ZZ,G)zf-TAZ,H)Creb_binding	A)HIF-1a_CTAD,Adeno_E1A,CITED,P53_TAD,STAT1_TAZ2bind,STAT2_C,B)LMSTEN,pKID,C)PHD,Bromodomain,ASF1_hist_chap,D)No,E)NAP,E)LMSTEN,pKID,F)No,G)HIF-1a_CTAD,Adeno_E1A,CITED,P53_TAD,STAT1_TAZ2bind,STAT2_C,H)IRF-3,Nuc_rec_co-act,P53_TAD	STAT2	SH2,STAT_alpha,STAT_bind,STAT_int,STAT2_C	Pull Down	Pubmed:15154850	Direct Interaction	zf-TAZ-STAT2_C
EP300	A)zf-TAZ,B)KIX,C)Bromodomain,D)DUF902,E)KAT11,F)ZZ,G)zf-TAZ,H)Creb_binding	A)HIF-1a_CTAD,Adeno_E1A,CITED,P53_TAD,STAT1_TAZ2bind,STAT2_C,B)LMSTEN,pKID,C)PHD,Bromodomain,ASF1_hist_chap,D)No,E)NAP,E)LMSTEN,pKID,F)No,G)HIF-1a_CTAD,Adeno_E1A,CITED,P53_TAD,STAT1_TAZ2bind,STAT2_C,H)IRF-3,Nuc_rec_co-act,P53_TAD	STAT3	SH2,STAT_alpha,STAT_bind,STAT_int	Enzymatic Study	Pubmed:15653507	Direct Interaction	_
EP300	A)zf-TAZ,B)KIX,C)Bromodomain,D)DUF902,E)KAT11,F)ZZ,G)zf-TAZ,H)Creb_binding	A)HIF-1a_CTAD,Adeno_E1A,CITED,P53_TAD,STAT1_TAZ2bind,STAT2_C,B)LMSTEN,pKID,C)PHD,Bromodomain,ASF1_hist_chap,D)No,E)NAP,E)LMSTEN,pKID,F)No,G)HIF-1a_CTAD,Adeno_E1A,CITED,P53_TAD,STAT1_TAZ2bind,STAT2_C,H)IRF-3,Nuc_rec_co-act,P53_TAD	STAT5A	SH2,STAT6_C,STAT_alpha,STAT_bind	Pull Down	Pubmed:9773981	Direct Interaction	zf-TAZ-STAT2_C
EP300	A)zf-TAZ,B)KIX,C)Bromodomain,D)DUF902,E)KAT11,F)ZZ,G)zf-TAZ,H)Creb_binding	A)HIF-1a_CTAD,Adeno_E1A,CITED,P53_TAD,STAT1_TAZ2bind,STAT2_C,B)LMSTEN,pKID,C)PHD,Bromodomain,ASF1_hist_chap,D)No,E)NAP,E)LMSTEN,pKID,F)No,G)HIF-1a_CTAD,Adeno_E1A,CITED,P53_TAD,STAT1_TAZ2bind,STAT2_C,H)IRF-3,Nuc_rec_co-act,P53_TAD	STAT6	SH2,STAT6_C,STAT_alpha,STAT_bind	Imaging Technique	Pubmed:17237818	Colocalization	zf-TAZ-STAT2_C
ETV6	A)SAM_PNT,B)Ets	A)SAM_PNT,Phage_lysozyme,B)SRF-TF,Ank_2,PAX,Ets	ETV6	SAM_PNT,Ets	Affinity Chromatography Technology	Pubmed:9695962	Physical Association	SAM_PNT-SAM_PNT,Ets-Ets
ETV6	A)SAM_PNT,B)Ets	A)SAM_PNT,Phage_lysozyme,B)SRF-TF,Ank_2,PAX,Ets	FLI1	Ets,SAM_PNT	Two hybrid	Pubmed:9651344	Direct Interaction	SAM_PNT-SAM_PNT,Ets-Ets
EWSR1	A)RRM_6,B)zf-RanBP	A)RRM_6,RRM_5,RRM_1,NUDIX_2,Vinculin,zf-RNPHF,B)ubiquitin,Ras	CPSF7	RRM_1	Two hybrid	Pubmed:16189514	Direct Interaction	RRM_1-RRM_6
EWSR1	A)RRM_6,B)zf-RanBP	A)RRM_6,RRM_5,RRM_1,NUDIX_2,Vinculin,zf-RNPHF,B)ubiquitin,Ras	EWSR1	RRM_6,zf-RanBP	Two hybrid	Pubmed:21988832	Direct Interaction	RRM_6-RRM_6
EWSR1	A)RRM_6,B)zf-RanBP	A)RRM_6,RRM_5,RRM_1,NUDIX_2,Vinculin,zf-RNPHF,B)ubiquitin,Ras	FUS	RRM_1,zf-RanBP	Two hybrid	Pubmed:21988832	Direct Interaction	RRM_1-RRM_6
EWSR1	A)RRM_6,B)zf-RanBP	A)RRM_6,RRM_5,RRM_1,NUDIX_2,Vinculin,zf-RNPHF,B)ubiquitin,Ras	GPBP1L1	Vasculin	Two hybrid	Pubmed:16189514	Direct Interaction	RRM_6-Vasculin
EWSR1	A)RRM_6,B)zf-RanBP	A)RRM_6,RRM_5,RRM_1,NUDIX_2,Vinculin,zf-RNPHF,B)ubiquitin,Ras	HERPUD1	ubiquitin	Two hybrid	Pubmed:16189514	Direct Interaction	zf-RanBP-ubiquitin
EWSR1	A)RRM_6,B)zf-RanBP	A)RRM_6,RRM_5,RRM_1,NUDIX_2,Vinculin,zf-RNPHF,B)ubiquitin,Ras	NONO	NOPS,RRM_1	Two hybrid	Pubmed:21988832	Direct Interaction	RRM_1-RRM_6
EWSR1	A)RRM_6,B)zf-RanBP	A)RRM_6,RRM_5,RRM_1,NUDIX_2,Vinculin,zf-RNPHF,B)ubiquitin,Ras	RAB37	Ras	Two hybrid	Pubmed:16189514	Direct Interaction	zf-RanBP-Ras
EWSR1	A)RRM_6,B)zf-RanBP	A)RRM_6,RRM_5,RRM_1,NUDIX_2,Vinculin,zf-RNPHF,B)ubiquitin,Ras	RAD23A	UBA,ubiquitin,XPC-binding	Two hybrid	Pubmed:16189514	Direct Interaction	zf-RanBP-ubiquitin
EWSR1	A)RRM_6,B)zf-RanBP	A)RRM_6,RRM_5,RRM_1,NUDIX_2,Vinculin,zf-RNPHF,B)ubiquitin,Ras	RALYL	RRM_1	Two hybrid	Pubmed:16189514	Direct Interaction	RRM_1-RRM_6
EWSR1	A)RRM_6,B)zf-RanBP	A)RRM_6,RRM_5,RRM_1,NUDIX_2,Vinculin,zf-RNPHF,B)ubiquitin,Ras	RASL11B	Ras	Two hybrid	Pubmed:16189514	Direct Interaction	zf-RanBP-Ras
EWSR1	A)RRM_6,B)zf-RanBP	A)RRM_6,RRM_5,RRM_1,NUDIX_2,Vinculin,zf-RNPHF,B)ubiquitin,Ras	RBPMS	RRM_1	Two hybrid	Pubmed:16189514	Direct Interaction	RRM_1-RRM_6
EWSR1	A)RRM_6,B)zf-RanBP	A)RRM_6,RRM_5,RRM_1,NUDIX_2,Vinculin,zf-RNPHF,B)ubiquitin,Ras	SF3B4	RRM_1	Two hybrid	Pubmed:21988832	Direct Interaction	RRM_1-RRM_6
EWSR1	A)RRM_6,B)zf-RanBP	A)RRM_6,RRM_5,RRM_1,NUDIX_2,Vinculin,zf-RNPHF,B)ubiquitin,Ras	SRSF5	RRM_1	biochemical	Pubmed:22939629	Colocalization	RRM_1-RRM_6
FGFR1	A)I-set,B)Pkinase_Tyr	A)C2-set,FGF,Ig_3,Pkinase,V-set,C2-set_2,I-set,LRR_8,SBP_bac_1,fn3,CSF-1,IL34,NGF,SCF,Carb_anhydrase,Ig_2,PDGF,Telethonin,B)Inhibitor_Mig-6, Y_phosphatase,Pkinase_Tyr,SH3_9,EphA2_TM,CH,SH3_1,Pkinase,BPS,AvrPto, FERM_M,SH2	ERBB3	Furin-like,Pkinase_Tyr,Recep_L_domain	Unspecified Method	Pubmed:16273093	Direct Interaction	Pkinase_Tyr-Pkinase_Tyr
FGFR1	A)I-set,B)Pkinase_Tyr	A)C2-set,FGF,Ig_3,Pkinase,V-set,C2-set_2,I-set,LRR_8,SBP_bac_1,fn3,CSF-1,IL34,NGF,SCF,Carb_anhydrase,Ig_2,PDGF,Telethonin,B)Inhibitor_Mig-6, Y_phosphatase,Pkinase_Tyr,SH3_9,EphA2_TM,CH,SH3_1,Pkinase,BPS,AvrPto, FERM_M,SH2	FGF1	FGF	Pull Down	Pubmed:8576175	Direct Interaction	I-set-FGF
FGFR1	A)I-set,B)Pkinase_Tyr	A)C2-set,FGF,Ig_3,Pkinase,V-set,C2-set_2,I-set,LRR_8,SBP_bac_1,fn3,CSF-1,IL34,NGF,SCF,Carb_anhydrase,Ig_2,PDGF,Telethonin,B)Inhibitor_Mig-6, Y_phosphatase,Pkinase_Tyr,SH3_9,EphA2_TM,CH,SH3_1,Pkinase,BPS,AvrPto, FERM_M,SH2	FGF2	FGF	Pull Down	Pubmed:10950949	Direct Interaction	I-set-FGF
FGFR1	A)I-set,B)Pkinase_Tyr	A)C2-set,FGF,Ig_3,Pkinase,V-set,C2-set_2,I-set,LRR_8,SBP_bac_1,fn3,CSF-1,IL34,NGF,SCF,Carb_anhydrase,Ig_2,PDGF,Telethonin,B)Inhibitor_Mig-6, Y_phosphatase,Pkinase_Tyr,SH3_9,EphA2_TM,CH,SH3_1,Pkinase,BPS,AvrPto, FERM_M,SH2	FGF23	FGF	Affinity Chromatography Technology	Pubmed:22393163	Physical Association	I-set-FGF
FGFR1	A)I-set,B)Pkinase_Tyr	A)C2-set,FGF,Ig_3,Pkinase,V-set,C2-set_2,I-set,LRR_8,SBP_bac_1,fn3,CSF-1,IL34,NGF,SCF,Carb_anhydrase,Ig_2,PDGF,Telethonin,B)Inhibitor_Mig-6, Y_phosphatase,Pkinase_Tyr,SH3_9,EphA2_TM,CH,SH3_1,Pkinase,BPS,AvrPto, FERM_M,SH2	FGFR1	I-set,I-set,I-set,Pkinase_Tyr	Pull Down	Pubmed:11030354	Direct Interaction	Pkinase_Tyr-Pkinase_Tyr,I-set-I-set
FGFR1	A)I-set,B)Pkinase_Tyr	A)C2-set,FGF,Ig_3,Pkinase,V-set,C2-set_2,I-set,LRR_8,SBP_bac_1,fn3,CSF-1,IL34,NGF,SCF,Carb_anhydrase,Ig_2,PDGF,Telethonin,B)Inhibitor_Mig-6, Y_phosphatase,Pkinase_Tyr,SH3_9,EphA2_TM,CH,SH3_1,Pkinase,BPS,AvrPto, FERM_M,SH2	ITK	BTK,PH,Pkinase_Tyr,SH2,SH3_1	Unspecified Method	Pubmed:22974441	Direct Interaction	Pkinase_Tyr-Pkinase_Tyr,SH2-Pkinase_Tyr,SH3_1-Pkinase_Tyr
FGFR1	A)I-set,B)Pkinase_Tyr	A)C2-set,FGF,Ig_3,Pkinase,V-set,C2-set_2,I-set,LRR_8,SBP_bac_1,fn3,CSF-1,IL34,NGF,SCF,Carb_anhydrase,Ig_2,PDGF,Telethonin,B)Inhibitor_Mig-6, Y_phosphatase,Pkinase_Tyr,SH3_9,EphA2_TM,CH,SH3_1,Pkinase,BPS,AvrPto, FERM_M,SH2	JAK2	SH2,Pkinase_Tyr,Pkinase_Tyr	Affinity Chromatography Technology	Pubmed:20388777	Physical Association	Pkinase_Tyr-Pkinase_Tyr,SH2-Pkinase_Tyr
FGFR1	A)I-set,B)Pkinase_Tyr	A)C2-set,FGF,Ig_3,Pkinase,V-set,C2-set_2,I-set,LRR_8,SBP_bac_1,fn3,CSF-1,IL34,NGF,SCF,Carb_anhydrase,Ig_2,PDGF,Telethonin,B)Inhibitor_Mig-6, Y_phosphatase,Pkinase_Tyr,SH3_9,EphA2_TM,CH,SH3_1,Pkinase,BPS,AvrPto, FERM_M,SH2	NCK1	SH2,SH3_1,SH3_9	Unspecified Method	Pubmed:22974441	Direct Interaction	SH2-Pkinase_Tyr,SH3_1-Pkinase_Tyr,SH3_9-Pkinase_Tyr
FGFR1	A)I-set,B)Pkinase_Tyr	A)C2-set,FGF,Ig_3,Pkinase,V-set,C2-set_2,I-set,LRR_8,SBP_bac_1,fn3,CSF-1,IL34,NGF,SCF,Carb_anhydrase,Ig_2,PDGF,Telethonin,B)Inhibitor_Mig-6, Y_phosphatase,Pkinase_Tyr,SH3_9,EphA2_TM,CH,SH3_1,Pkinase,BPS,AvrPto, FERM_M,SH2	PLCG1	C2,EF-hand_like,PI-PLC-X,PI-PLC-Y,SH2,SH3_1	Two Hybrid	Pubmed:9660748	Direct Interaction	SH2-Pkinase_Tyr,SH3_1-Pkinase_Tyr
FGFR1	A)I-set,B)Pkinase_Tyr	A)C2-set,FGF,Ig_3,Pkinase,V-set,C2-set_2,I-set,LRR_8,SBP_bac_1,fn3,CSF-1,IL34,NGF,SCF,Carb_anhydrase,Ig_2,PDGF,Telethonin,B)Inhibitor_Mig-6, Y_phosphatase,Pkinase_Tyr,SH3_9,EphA2_TM,CH,SH3_1,Pkinase,BPS,AvrPto, FERM_M,SH2	PTK6	SH3_9,SH2,Pkinase_Tyr	Unspecified Method	Pubmed:22974441	Direct Interaction	Pkinase_Tyr-Pkinase_Tyr,SH2-Pkinase_Tyr,SH3_9-Pkinase_Tyr
FGFR1	A)I-set,B)Pkinase_Tyr	A)C2-set,FGF,Ig_3,Pkinase,V-set,C2-set_2,I-set,LRR_8,SBP_bac_1,fn3,CSF-1,IL34,NGF,SCF,Carb_anhydrase,Ig_2,PDGF,Telethonin,B)Inhibitor_Mig-6, Y_phosphatase,Pkinase_Tyr,SH3_9,EphA2_TM,CH,SH3_1,Pkinase,BPS,AvrPto, FERM_M,SH2	RPS6KA3	Pkinase,Pkinase_C	Affinity Chromatography Technology	Pubmed:24141780	Physical Association	Pkinase_Tyr-Pkinase,Pkinase-I-set
FGFR1	A)I-set,B)Pkinase_Tyr	A)C2-set,FGF,Ig_3,Pkinase,V-set,C2-set_2,I-set,LRR_8,SBP_bac_1,fn3,CSF-1,IL34,NGF,SCF,Carb_anhydrase,Ig_2,PDGF,Telethonin,B)Inhibitor_Mig-6, Y_phosphatase,Pkinase_Tyr,SH3_9,EphA2_TM,CH,SH3_1,Pkinase,BPS,AvrPto, FERM_M,SH2	SRC	Pkinase_Tyr,SH2,SH3_1	Affinity Chromatography Technology	Pubmed:20388777	Physical Association	Pkinase_Tyr-Pkinase_Tyr,SH2-Pkinase_Tyr,SH3_1-Pkinase_Tyr
FGFR1	A)I-set,B)Pkinase_Tyr	A)C2-set,FGF,Ig_3,Pkinase,V-set,C2-set_2,I-set,LRR_8,SBP_bac_1,fn3,CSF-1,IL34,NGF,SCF,Carb_anhydrase,Ig_2,PDGF,Telethonin,B)Inhibitor_Mig-6, Y_phosphatase,Pkinase_Tyr,SH3_9,EphA2_TM,CH,SH3_1,Pkinase,BPS,AvrPto, FERM_M,SH2	STAT3	SH2,STAT_alpha,STAT_bind,STAT_int	Affinity Chromatography Technology	Pubmed:20388777	Physical Association	SH2-Pkinase_Tyr
FGFR1	A)I-set,B)Pkinase_Tyr	A)C2-set,FGF,Ig_3,Pkinase,V-set,C2-set_2,I-set,LRR_8,SBP_bac_1,fn3,CSF-1,IL34,NGF,SCF,Carb_anhydrase,Ig_2,PDGF,Telethonin,B)Inhibitor_Mig-6, Y_phosphatase,Pkinase_Tyr,SH3_9,EphA2_TM,CH,SH3_1,Pkinase,BPS,AvrPto, FERM_M,SH2	VAV1	C1_1,CH,PH,RhoGEF,SH2,SH3_1	Unspecified Method	Pubmed:22974441	Direct Interaction	SH2-Pkinase_Tyr,SH3_1-Pkinase_Tyr,CH-Pkinase_Tyr
FGFR1OP	FOP_dimer	FOP_dimer	FGFR1OP	FOP_dimer	Affinity Chromatography Technology	Pubmed:20360068	Physical Association	FOP_dimer-FOP_dimer
FUS	A)RRM_1,B)zf-RanBP	A)2OG-FeII_Oxy_2,Mago-bind,PHD,RRM_6,La,Mago_nashi,Pkinase,SAP18,MIF4G_like,NOPS,RRM_1,SF3b1,MIF4G_like_2,NUDIX_2,RRM_5,Vinculin,B)ubiquitin,Ras	HNRNPA3	RRM_1	Biochemical Method	Pubmed:22939629	Colocalization	RRM_1-RRM_1
FUS	A)RRM_1,B)zf-RanBP	A)2OG-FeII_Oxy_2,Mago-bind,PHD,RRM_6,La,Mago_nashi,Pkinase,SAP18,MIF4G_like,NOPS,RRM_1,SF3b1,MIF4G_like_2,NUDIX_2,RRM_5,Vinculin,B)ubiquitin,Ras	NONO	NOPS,RRM_1	Biochemical Method	Pubmed:22939629	Colocalization	NOPS-RRM_1,RRM_1-RRM_1
FUS	A)RRM_1,B)zf-RanBP	A)2OG-FeII_Oxy_2,Mago-bind,PHD,RRM_6,La,Mago_nashi,Pkinase,SAP18,MIF4G_like,NOPS,RRM_1,SF3b1,MIF4G_like_2,NUDIX_2,RRM_5,Vinculin,B)ubiquitin,Ras	RBMX	RBM1CTR,RRM_1	Two Hybrid	Pubmed:21988832	Direct Interaction	RRM_1-RRM_1
FUS	A)RRM_1,B)zf-RanBP	A)2OG-FeII_Oxy_2,Mago-bind,PHD,RRM_6,La,Mago_nashi,Pkinase,SAP18,MIF4G_like,NOPS,RRM_1,SF3b1,MIF4G_like_2,NUDIX_2,RRM_5,Vinculin,B)ubiquitin,Ras	SAFB2	RRM_1,SAP	Two Hybrid	Pubmed:21988832	Direct Interaction	RRM_1-RRM_1
FUS	A)RRM_1,B)zf-RanBP	A)2OG-FeII_Oxy_2,Mago-bind,PHD,RRM_6,La,Mago_nashi,Pkinase,SAP18,MIF4G_like,NOPS,RRM_1,SF3b1,MIF4G_like_2,NUDIX_2,RRM_5,Vinculin,B)ubiquitin,Ras	SRSF10	RRM_1	Affinity Chromatography Technology	Pubmed:10779324	Physical Association	RRM_1-RRM_1
FUS	A)RRM_1,B)zf-RanBP	A)2OG-FeII_Oxy_2,Mago-bind,PHD,RRM_6,La,Mago_nashi,Pkinase,SAP18,MIF4G_like,NOPS,RRM_1,SF3b1,MIF4G_like_2,NUDIX_2,RRM_5,Vinculin,B)ubiquitin,Ras	SRSF9	RRM_1	Two Hybrid	Pubmed:21988832	Direct Interaction	RRM_1-RRM_1
FUS	A)RRM_1,B)zf-RanBP	A)2OG-FeII_Oxy_2,Mago-bind,PHD,RRM_6,La,Mago_nashi,Pkinase,SAP18,MIF4G_like,NOPS,RRM_1,SF3b1,MIF4G_like_2,NUDIX_2,RRM_5,Vinculin,B)ubiquitin,Ras	TAF15	RRM_1,zf-RanBP	Two Hybrid	Pubmed:21988832	Direct Interaction	RRM_1-RRM_1
HOXA9	A)Hox9_act,B)Homeobox	A)_,B)Homeobox,Pou,SBP_bac_1,SRF-TF,CUT,HNF-1_N	PBX1	PBC,Homeobox	Pull Down	Pubmed:10082572	Direct Interaction	Homeobox-Homeobox
HOXA9	A)Hox9_act,B)Homeobox	A)_,B)Homeobox,Pou,SBP_bac_1,SRF-TF,CUT,HNF-1_N	PBX2	Homeobox,PBC	Affinity Chromatography Technology	Pubmed:10082572	Physical Association	Homeobox-Homeobox
HOXA9	A)Hox9_act,B)Homeobox	A)_,B)Homeobox,Pou,SBP_bac_1,SRF-TF,CUT,HNF-1_N	PBX3	Homeobox,PBC	Pull Down	Pubmed:10082572	Direct Interaction	Homeobox-Homeobox
KAT6A	A)PHD,B)MOZ_SAS	A)PHD,Bromodomain,JmjC,RRM_1,B)MOZ_SAS,PEHE	BRPF1	Bromodomain,EPL1,PWWP	Affinity Chromatography Technology	Pubmed:19001415	Physical Association	Bromodomain-PHD
KAT6A	A)PHD,B)MOZ_SAS	A)PHD,Bromodomain,JmjC,RRM_1,B)MOZ_SAS,PEHE	CREBBP	Bromodomain,Creb_binding,DUF902,KAT11,KIX,zf-TAZ,ZZ	Affinity Chromatography Technology	Pubmed:15657427	Physical Association	Bromodomain-PHD
KAT6A	A)PHD,B)MOZ_SAS	A)PHD,Bromodomain,JmjC,RRM_1,B)MOZ_SAS,PEHE	EP300	Bromodomain,Creb_binding,DUF902,KAT11,KIX,zf-TAZ,ZZ	Affinity Chromatography Technology	Pubmed:19001415	Physical Association	Bromodomain-PHD
KAT6A	A)PHD,B)MOZ_SAS	A)PHD,Bromodomain,JmjC,RRM_1,B)MOZ_SAS,PEHE	ING5	ING,PHD	Affinity Chromatography Technology	Pubmed:18794358	Physical Association	PHD-PHD
KAT6A	A)PHD,B)MOZ_SAS	A)PHD,Bromodomain,JmjC,RRM_1,B)MOZ_SAS,PEHE	MLL	zf-CXXC,PHD,zf-HC5HC2H,FYRN,FYRC,SET	Affinity Chromatography Technology	Pubmed:20581860	Physical Association	PHD-PHD
MLL	A)zf-CXXC,B)PHD,C)zf-HC5HC2H,D)FYRN,E)FYRC,F)SET	A)DNA_methylase,B)PHD,Bromodomain,JmjC,RRM_1,C)_,D)FYRC,E)FYRN,F)MORN,Pre-SET,Rubis-subs-bind	CREBBP	Bromodomain,Creb_binding,DUF902,KAT11,KIX,zf-TAZ,ZZ	Pull Down	Pubmed:11259575	Direct Interaction	Bromodomain-PHD
MLL	A)zf-CXXC,B)PHD,C)zf-HC5HC2H,D)FYRN,E)FYRC,F)SET	A)DNA_methylase,B)PHD,Bromodomain,JmjC,RRM_1,C)_,D)FYRC,E)FYRN,F)MORN,Pre-SET,Rubis-subs-bind	CXXC1	PHD,zf-CpG_bind_C,zf-CXXC	Affinity Chromatography Technology	Pubmed:18082152	Physical Association	PHD-PHD
MLL	A)zf-CXXC,B)PHD,C)zf-HC5HC2H,D)FYRN,E)FYRC,F)SET	A)DNA_methylase,B)PHD,Bromodomain,JmjC,RRM_1,C)_,D)FYRC,E)FYRN,F)MORN,Pre-SET,Rubis-subs-bind	KAT6A	PHD,MOZ_SAS	Affinity Chromatography Technology	Pubmed:20581860	Physical Association	PHD-PHD
MLL	A)zf-CXXC,B)PHD,C)zf-HC5HC2H,D)FYRN,E)FYRC,F)SET	A)DNA_methylase,B)PHD,Bromodomain,JmjC,RRM_1,C)_,D)FYRC,E)FYRN,F)MORN,Pre-SET,Rubis-subs-bind	MLL	zf-CXXC,PHD,zf-HC5HC2H,FYRN,FYRC,SET	Pull Down	Pubmed:11313484	Direct Interaction	PHD-PHD
MLL	A)zf-CXXC,B)PHD,C)zf-HC5HC2H,D)FYRN,E)FYRC,F)SET	A)DNA_methylase,B)PHD,Bromodomain,JmjC,RRM_1,C)_,D)FYRC,E)FYRN,F)MORN,Pre-SET,Rubis-subs-bind	NCL	RRM_1	Biochemical Method	Pubmed:22939629	Colocalization	PHD-RRM_1
MLLT3	YEATS	YEATS	MLLT1	YEATS	Affinity Chromatography Technology	Pubmed:20431927	Physical Association	YEATS-YEATS
MLLT3	YEATS	YEATS	MLLT3	YEATS	Affinity Chromatography Technology	Pubmed:21729782	Physical Association	YEATS-YEATS
NFATC2	A)RHD,B)TIG	A)Ank,TIG,B)LRR_1,MamL-1,CBM_20,Ras,RHD,Ank,Sema,PSI,Alpha-amylase,Alpha-amylase_C	LRRK2	LRR_1,LRR_4,LRR_8,Miro,Pkinase	affinity chromatography technology	pubmed:21983832	physical association	TIG-LRR_1,
NFATC2	A)RHD,B)TIG	A)Ank,TIG,B)LRR_1,MamL-1,CBM_20,Ras,RHD,Ank,Sema,PSI,Alpha-amylase,Alpha-amylase_C	NFATC2	RHD,TIG	pull down	pubmed:19060202	direct interaction	RHD-TIG
Nup98	A)Nucleoporin2,B)Nup96	A)Nucleoporin2,B)Nup96,WD40,Nup84_Nup100	NUP107	Nup84_Nup100	Affinity Chromatography Technology	Pubmed:20360068	Physical Association	Nup96-Nup84_Nup100
Nup98	A)Nucleoporin2,B)Nup96	A)Nucleoporin2,B)Nup96,WD40,Nup84_Nup100	NUP37	WD40	Affinity Chromatography Technology	Pubmed:20360068	Physical Association	Nup96-WD40
Nup98	A)Nucleoporin2,B)Nup96	A)Nucleoporin2,B)Nup96,WD40,Nup84_Nup100	NUP43	WD40	Affinity Chromatography Technology	Pubmed:20360068	Physical Association	Nup96-WD40
Nup98	A)Nucleoporin2,B)Nup96	A)Nucleoporin2,B)Nup96,WD40,Nup84_Nup100	NUP98	Nucleoporin2,Nup96	Affinity Chromatography Technology	Pubmed:20360068	Physical Association	Nup96-Nup96
NUP98	A)Nucleoporin2,B)Nup96	A)Nucleoporin2,B)Nup96,WD40,Nup84_Nup100	RAE1	WD40	Pull down	Pubmed:11352911	Direct Interaction	Nup96-WD40
Nup98	A)Nucleoporin2,B)Nup96	A)Nucleoporin2,B)Nup96,WD40,Nup84_Nup100	SEC13	WD40	Affinity Chromatography Technology	Pubmed:20360068	Physical Association	Nup96-WD40
Nup98	A)Nucleoporin2,B)Nup96	A)Nucleoporin2,B)Nup96,WD40,Nup84_Nup100	SEH1L	WD40	Affinity Chromatography Technology	Pubmed:20360068	Physical Association	Nup96-WD40
PDGFRA	A)Ig_2,B)I-set,C)Pkinase_Tyr	A)CF,hEGF,C1-set,DUF1954,IL1,Ig_Tie2_1,NGF,C2-set_2,G2F,IL34,LRR_8,PDGF,S_100,ig,CSF-1,I-set,Ig_2,Laminin_G_1,PSI,V-set,Carb_anhydrase,ICAM_N,Ig_3,MHC_I,Pentaxin,fn3,B)C2-set,FGF,SCF,I-set,LRR_8,NGF,Carb_anhydrase,Ig_2,PDGF,Telethonin,CSF-1,IL34,SBP_bac_1,C2-set_2,Ig_3,Pkinase,fn3,V-set,C)Inhibitor_Mig-6, Y_phosphatase,Pkinase_Tyr,SH3_9,EphA2_TM,CH,SH3_1,Pkinase,BPS,AvrPto, FERM_M,SH2	CRK	SH2,SH3_1,SH3_2	Affinity Chromatography Technology	Pubmed:9546424	Physical Association	Pkinase_Tyr-SH2,Pkinase_Tyr-SH3_1
PDGFRA	A)Ig_2,B)I-set,C)Pkinase_Tyr	A)CF,hEGF,C1-set,DUF1954,IL1,Ig_Tie2_1,NGF,C2-set_2,G2F,IL34,LRR_8,PDGF,S_100,ig,CSF-1,I-set,Ig_2,Laminin_G_1,PSI,V-set,Carb_anhydrase,ICAM_N,Ig_3,MHC_I,Pentaxin,fn3,B)C2-set,FGF,SCF,I-set,LRR_8,NGF,Carb_anhydrase,Ig_2,PDGF,Telethonin,CSF-1,IL34,SBP_bac_1,C2-set_2,Ig_3,Pkinase,fn3,V-set,C)Inhibitor_Mig-6, Y_phosphatase,Pkinase_Tyr,SH3_9,EphA2_TM,CH,SH3_1,Pkinase,BPS,AvrPto, FERM_M,SH2	CRKL	SH2,SH3_1,SH3_2	Affinity Chromatography Technology	Pubmed:9546424	Physical Association	SH2-Pkinase_Tyr,SH3_1-Pkinase_Tyr
PDGFRA	A)Ig_2,B)I-set,C)Pkinase_Tyr	A)CF,hEGF,C1-set,DUF1954,IL1,Ig_Tie2_1,NGF,C2-set_2,G2F,IL34,LRR_8,PDGF,S_100,ig,CSF-1,I-set,Ig_2,Laminin_G_1,PSI,V-set,Carb_anhydrase,ICAM_N,Ig_3,MHC_I,Pentaxin,fn3,B)C2-set,FGF,SCF,I-set,LRR_8,NGF,Carb_anhydrase,Ig_2,PDGF,Telethonin,CSF-1,IL34,SBP_bac_1,C2-set_2,Ig_3,Pkinase,fn3,V-set,C)Inhibitor_Mig-6, Y_phosphatase,Pkinase_Tyr,SH3_9,EphA2_TM,CH,SH3_1,Pkinase,BPS,AvrPto, FERM_M,SH2	GRB2	SH2,SH3_1	Affinity Chromatography Technology	Pubmed:21596750	Physical Association	SH2-Pkinase_Tyr,SH3_1-Pkinase_Tyr
PDGFRA	A)Ig_2,B)I-set,C)Pkinase_Tyr	A)CF,hEGF,C1-set,DUF1954,IL1,Ig_Tie2_1,NGF,C2-set_2,G2F,IL34,LRR_8,PDGF,S_100,ig,CSF-1,I-set,Ig_2,Laminin_G_1,PSI,V-set,Carb_anhydrase,ICAM_N,Ig_3,MHC_I,Pentaxin,fn3,B)C2-set,FGF,SCF,I-set,LRR_8,NGF,Carb_anhydrase,Ig_2,PDGF,Telethonin,CSF-1,IL34,SBP_bac_1,C2-set_2,Ig_3,Pkinase,fn3,V-set,C)Inhibitor_Mig-6, Y_phosphatase,Pkinase_Tyr,SH3_9,EphA2_TM,CH,SH3_1,Pkinase,BPS,AvrPto, FERM_M,SH2	KIT	Pkinase_Tyr,ig	Affinity Chromatography Technology	Pubmed:17452978	Physical Association	Pkinase_Tyr-Pkinase_Tyr,ig-ig_2
PDGFRA	A)Ig_2,B)I-set,C)Pkinase_Tyr	A)CF,hEGF,C1-set,DUF1954,IL1,Ig_Tie2_1,NGF,C2-set_2,G2F,IL34,LRR_8,PDGF,S_100,ig,CSF-1,I-set,Ig_2,Laminin_G_1,PSI,V-set,Carb_anhydrase,ICAM_N,Ig_3,MHC_I,Pentaxin,fn3,B)C2-set,FGF,SCF,I-set,LRR_8,NGF,Carb_anhydrase,Ig_2,PDGF,Telethonin,CSF-1,IL34,SBP_bac_1,C2-set_2,Ig_3,Pkinase,fn3,V-set,C)Inhibitor_Mig-6, Y_phosphatase,Pkinase_Tyr,SH3_9,EphA2_TM,CH,SH3_1,Pkinase,BPS,AvrPto, FERM_M,SH2	PDGFA	PDGF,PDGF_N	Pull down	Pubmed:2544881	Direct Interaction	PDGF-Ig_2,I-set-PDGF
PDGFRA	A)Ig_2,B)I-set,C)Pkinase_Tyr	A)CF,hEGF,C1-set,DUF1954,IL1,Ig_Tie2_1,NGF,C2-set_2,G2F,IL34,LRR_8,PDGF,S_100,ig,CSF-1,I-set,Ig_2,Laminin_G_1,PSI,V-set,Carb_anhydrase,ICAM_N,Ig_3,MHC_I,Pentaxin,fn3,B)C2-set,FGF,SCF,I-set,LRR_8,NGF,Carb_anhydrase,Ig_2,PDGF,Telethonin,CSF-1,IL34,SBP_bac_1,C2-set_2,Ig_3,Pkinase,fn3,V-set,C)Inhibitor_Mig-6, Y_phosphatase,Pkinase_Tyr,SH3_9,EphA2_TM,CH,SH3_1,Pkinase,BPS,AvrPto, FERM_M,SH2	PDGFB	PDGF,PDGF_N	Pull down	Pubmed:2544881	Direct Interaction	PDGF-Ig_2,I-set-PDGF
PDGFRA	A)Ig_2,B)I-set,C)Pkinase_Tyr	A)CF,hEGF,C1-set,DUF1954,IL1,Ig_Tie2_1,NGF,C2-set_2,G2F,IL34,LRR_8,PDGF,S_100,ig,CSF-1,I-set,Ig_2,Laminin_G_1,PSI,V-set,Carb_anhydrase,ICAM_N,Ig_3,MHC_I,Pentaxin,fn3,B)C2-set,FGF,SCF,I-set,LRR_8,NGF,Carb_anhydrase,Ig_2,PDGF,Telethonin,CSF-1,IL34,SBP_bac_1,C2-set_2,Ig_3,Pkinase,fn3,V-set,C)Inhibitor_Mig-6, Y_phosphatase,Pkinase_Tyr,SH3_9,EphA2_TM,CH,SH3_1,Pkinase,BPS,AvrPto, FERM_M,SH2	PDGFC	CUB,PDGF	Pull down	Pubmed:11297552	Direct Interaction	PDGF-Ig_2,I-set-PDGF
PDGFRA	A)Ig_2,B)I-set,C)Pkinase_Tyr	A)CF,hEGF,C1-set,DUF1954,IL1,Ig_Tie2_1,NGF,C2-set_2,G2F,IL34,LRR_8,PDGF,S_100,ig,CSF-1,I-set,Ig_2,Laminin_G_1,PSI,V-set,Carb_anhydrase,ICAM_N,Ig_3,MHC_I,Pentaxin,fn3,B)C2-set,FGF,SCF,I-set,LRR_8,NGF,Carb_anhydrase,Ig_2,PDGF,Telethonin,CSF-1,IL34,SBP_bac_1,C2-set_2,Ig_3,Pkinase,fn3,V-set,C)Inhibitor_Mig-6, Y_phosphatase,Pkinase_Tyr,SH3_9,EphA2_TM,CH,SH3_1,Pkinase,BPS,AvrPto, FERM_M,SH2	PDGFRA	Ig_2,I-set,I-set,Pkinase_Tyr	Enzymatic study	Pubmed:7535778	Direct Interaction	Pkinase_Tyr-Pkinase_Tyr,Ig_2-I-set
PDGFRA	A)Ig_2,B)I-set,C)Pkinase_Tyr	A)CF,hEGF,C1-set,DUF1954,IL1,Ig_Tie2_1,NGF,C2-set_2,G2F,IL34,LRR_8,PDGF,S_100,ig,CSF-1,I-set,Ig_2,Laminin_G_1,PSI,V-set,Carb_anhydrase,ICAM_N,Ig_3,MHC_I,Pentaxin,fn3,B)C2-set,FGF,SCF,I-set,LRR_8,NGF,Carb_anhydrase,Ig_2,PDGF,Telethonin,CSF-1,IL34,SBP_bac_1,C2-set_2,Ig_3,Pkinase,fn3,V-set,C)Inhibitor_Mig-6, Y_phosphatase,Pkinase_Tyr,SH3_9,EphA2_TM,CH,SH3_1,Pkinase,BPS,AvrPto, FERM_M,SH2	PIK3R1	RhoGAP,SH2,SH3_2	Affinity Chromatography Technology	Pubmed:17452978	Physical Association	SH2-Pkinase_Tyr
PDGFRA	A)Ig_2,B)I-set,C)Pkinase_Tyr	A)CF,hEGF,C1-set,DUF1954,IL1,Ig_Tie2_1,NGF,C2-set_2,G2F,IL34,LRR_8,PDGF,S_100,ig,CSF-1,I-set,Ig_2,Laminin_G_1,PSI,V-set,Carb_anhydrase,ICAM_N,Ig_3,MHC_I,Pentaxin,fn3,B)C2-set,FGF,SCF,I-set,LRR_8,NGF,Carb_anhydrase,Ig_2,PDGF,Telethonin,CSF-1,IL34,SBP_bac_1,C2-set_2,Ig_3,Pkinase,fn3,V-set,C)Inhibitor_Mig-6, Y_phosphatase,Pkinase_Tyr,SH3_9,EphA2_TM,CH,SH3_1,Pkinase,BPS,AvrPto, FERM_M,SH2	PLCG1	C2,EF-hand_like,PI-PLC-X,PI-PLC-Y,SH2,SH3_1	Affinity Chromatography Technology	Pubmed:7535778	Physical Association	Pkinase_Tyr-SH3_1,Pkinase_Tyr-SH2
PDGFRA	A)Ig_2,B)I-set,C)Pkinase_Tyr	A)CF,hEGF,C1-set,DUF1954,IL1,Ig_Tie2_1,NGF,C2-set_2,G2F,IL34,LRR_8,PDGF,S_100,ig,CSF-1,I-set,Ig_2,Laminin_G_1,PSI,V-set,Carb_anhydrase,ICAM_N,Ig_3,MHC_I,Pentaxin,fn3,B)C2-set,FGF,SCF,I-set,LRR_8,NGF,Carb_anhydrase,Ig_2,PDGF,Telethonin,CSF-1,IL34,SBP_bac_1,C2-set_2,Ig_3,Pkinase,fn3,V-set,C)Inhibitor_Mig-6, Y_phosphatase,Pkinase_Tyr,SH3_9,EphA2_TM,CH,SH3_1,Pkinase,BPS,AvrPto, FERM_M,SH2	TGFBR2	ecTbetaR2,Pkinase	Two hybrid	Pubmed:21988832	Direct Interaction	I-set-Pkinase,Pkinase_Tyr-Pkinase
PDGFRA	A)Ig_2,B)I-set,C)Pkinase_Tyr	A)CF,hEGF,C1-set,DUF1954,IL1,Ig_Tie2_1,NGF,C2-set_2,G2F,IL34,LRR_8,PDGF,S_100,ig,CSF-1,I-set,Ig_2,Laminin_G_1,PSI,V-set,Carb_anhydrase,ICAM_N,Ig_3,MHC_I,Pentaxin,fn3,B)C2-set,FGF,SCF,I-set,LRR_8,NGF,Carb_anhydrase,Ig_2,PDGF,Telethonin,CSF-1,IL34,SBP_bac_1,C2-set_2,Ig_3,Pkinase,fn3,V-set,C)Inhibitor_Mig-6, Y_phosphatase,Pkinase_Tyr,SH3_9,EphA2_TM,CH,SH3_1,Pkinase,BPS,AvrPto, FERM_M,SH2	ULBP2	MHC_I	Two hybrid	Pubmed:21988832	Direct Interaction	Ig_2-MHC_I
PDGFRB	A)ig,B)Ig_2,C)I-set,D)Pkinase_Tyr	A)C1-set,IL1,MHC_I,C2-set,IL34,SCF,Flt3_lig,Ig_2,V-set,GP120,MAM,ig,B)SCF,hEGF,C1-set,DUF1954,IL1,Ig_Tie2_1,NGF,C2-set_2,G2F,IL34,LRR_8,PDGF,S_100,ig,CSF-1,I-set,Ig_2,Laminin_G_1,PSI,V-set,Carb_anhydrase,ICAM_N,Ig_3,MHC_I,Pentaxin,fn3,C)C2-set,FGF,SCF,I-set,LRR_8,NGF,Carb_anhydrase,Ig_2,PDGF,Telethonin,CSF-1,IL34,SBP_bac_1,C2-set_2,Ig_3,Pkinase,fn3,V-set,D)Inhibitor_Mig-6, Y_phosphatase,Pkinase_T…	ADRBK1	PH,Pkinase,RGS	Affinity Chromatography Technology	Pubmed:12381737	Physical Association	I-set-Pkinase,Pkinase_Tyr-Pkinase
PDGFRB	A)ig,B)Ig_2,C)I-set,D)Pkinase_Tyr	A)C1-set,IL1,MHC_I,C2-set,IL34,SCF,Flt3_lig,Ig_2,V-set,GP120,MAM,ig,B)SCF,hEGF,C1-set,DUF1954,IL1,Ig_Tie2_1,NGF,C2-set_2,G2F,IL34,LRR_8,PDGF,S_100,ig,CSF-1,I-set,Ig_2,Laminin_G_1,PSI,V-set,Carb_anhydrase,ICAM_N,Ig_3,MHC_I,Pentaxin,fn3,C)C2-set,FGF,SCF,I-set,LRR_8,NGF,Carb_anhydrase,Ig_2,PDGF,Telethonin,CSF-1,IL34,SBP_bac_1,C2-set_2,Ig_3,Pkinase,fn3,V-set,D)Inhibitor_Mig-6, Y_phosphatase,Pkinase_T…	PDGFRB	I-set,Pkinase_Tyr,ig	far western blotting	Pubmed:11046132	Direct Interaction	Pkinase_Tyr-Pkinase_Tyr
PDGFRB	A)ig,B)Ig_2,C)I-set,D)Pkinase_Tyr	A)C1-set,IL1,MHC_I,C2-set,IL34,SCF,Flt3_lig,Ig_2,V-set,GP120,MAM,ig,B)SCF,hEGF,C1-set,DUF1954,IL1,Ig_Tie2_1,NGF,C2-set_2,G2F,IL34,LRR_8,PDGF,S_100,ig,CSF-1,I-set,Ig_2,Laminin_G_1,PSI,V-set,Carb_anhydrase,ICAM_N,Ig_3,MHC_I,Pentaxin,fn3,C)C2-set,FGF,SCF,I-set,LRR_8,NGF,Carb_anhydrase,Ig_2,PDGF,Telethonin,CSF-1,IL34,SBP_bac_1,C2-set_2,Ig_3,Pkinase,fn3,V-set,D)Inhibitor_Mig-6, Y_phosphatase,Pkinase_T…	PIK3R1	RhoGAP,SH2,SH3_2	Affinity Chromatography Technology	Pubmed:10697503	Physical Association	Pkinase_Tyr-SH2
PDGFRB	A)ig,B)Ig_2,C)I-set,D)Pkinase_Tyr	A)C1-set,IL1,MHC_I,C2-set,IL34,SCF,Flt3_lig,Ig_2,V-set,GP120,MAM,ig,B)SCF,hEGF,C1-set,DUF1954,IL1,Ig_Tie2_1,NGF,C2-set_2,G2F,IL34,LRR_8,PDGF,S_100,ig,CSF-1,I-set,Ig_2,Laminin_G_1,PSI,V-set,Carb_anhydrase,ICAM_N,Ig_3,MHC_I,Pentaxin,fn3,C)C2-set,FGF,SCF,I-set,LRR_8,NGF,Carb_anhydrase,Ig_2,PDGF,Telethonin,CSF-1,IL34,SBP_bac_1,C2-set_2,Ig_3,Pkinase,fn3,V-set,D)Inhibitor_Mig-6, Y_phosphatase,Pkinase_T…	PLCG1	C2,EF-hand_like,PI-PLC-X,PI-PLC-Y,SH2,SH3_1	Affinity Chromatography Technology	Pubmed:8443409	Physical Association	Pkinase_Tyr-SH3_1,Pkinase_Tyr-SH2
PDGFRB	A)ig,B)Ig_2,C)I-set,D)Pkinase_Tyr	A)C1-set,IL1,MHC_I,C2-set,IL34,SCF,Flt3_lig,Ig_2,V-set,GP120,MAM,ig,B)SCF,hEGF,C1-set,DUF1954,IL1,Ig_Tie2_1,NGF,C2-set_2,G2F,IL34,LRR_8,PDGF,S_100,ig,CSF-1,I-set,Ig_2,Laminin_G_1,PSI,V-set,Carb_anhydrase,ICAM_N,Ig_3,MHC_I,Pentaxin,fn3,C)C2-set,FGF,SCF,I-set,LRR_8,NGF,Carb_anhydrase,Ig_2,PDGF,Telethonin,CSF-1,IL34,SBP_bac_1,C2-set_2,Ig_3,Pkinase,fn3,V-set,D)Inhibitor_Mig-6, Y_phosphatase,Pkinase_T…	PTPN11	SH2,Y_phosphatase	Two hybrid	Pubmed:11266449	Direct Interaction	Pkinase_Tyr-SH2
PDGFRB	A)ig,B)Ig_2,C)I-set,D)Pkinase_Tyr	A)C1-set,IL1,MHC_I,C2-set,IL34,SCF,Flt3_lig,Ig_2,V-set,GP120,MAM,ig,B)SCF,hEGF,C1-set,DUF1954,IL1,Ig_Tie2_1,NGF,C2-set_2,G2F,IL34,LRR_8,PDGF,S_100,ig,CSF-1,I-set,Ig_2,Laminin_G_1,PSI,V-set,Carb_anhydrase,ICAM_N,Ig_3,MHC_I,Pentaxin,fn3,C)C2-set,FGF,SCF,I-set,LRR_8,NGF,Carb_anhydrase,Ig_2,PDGF,Telethonin,CSF-1,IL34,SBP_bac_1,C2-set_2,Ig_3,Pkinase,fn3,V-set,D)Inhibitor_Mig-6, Y_phosphatase,Pkinase_T…	RASA1	C2,PH,RasGAP,SH2,SH3_1	Affinity Chromatography Technology	Pubmed:10697503	Physical Association	Pkinase_Tyr-SH3_1,Pkinase_Tyr-SH2
PDGFRB	A)ig,B)Ig_2,C)I-set,D)Pkinase_Tyr	A)C1-set,IL1,MHC_I,C2-set,IL34,SCF,Flt3_lig,Ig_2,V-set,GP120,MAM,ig,B)SCF,hEGF,C1-set,DUF1954,IL1,Ig_Tie2_1,NGF,C2-set_2,G2F,IL34,LRR_8,PDGF,S_100,ig,CSF-1,I-set,Ig_2,Laminin_G_1,PSI,V-set,Carb_anhydrase,ICAM_N,Ig_3,MHC_I,Pentaxin,fn3,C)C2-set,FGF,SCF,I-set,LRR_8,NGF,Carb_anhydrase,Ig_2,PDGF,Telethonin,CSF-1,IL34,SBP_bac_1,C2-set_2,Ig_3,Pkinase,fn3,V-set,D)Inhibitor_Mig-6, Y_phosphatase,Pkinase_T…	SHC1	PID,SH2	Affinity Chromatography Technology	Pubmed:8195171	Physical Association	Pkinase_Tyr-SH2
PDGFRB	A)ig,B)Ig_2,C)I-set,D)Pkinase_Tyr	A)C1-set,IL1,MHC_I,C2-set,IL34,SCF,Flt3_lig,Ig_2,V-set,GP120,MAM,ig,B)SCF,hEGF,C1-set,DUF1954,IL1,Ig_Tie2_1,NGF,C2-set_2,G2F,IL34,LRR_8,PDGF,S_100,ig,CSF-1,I-set,Ig_2,Laminin_G_1,PSI,V-set,Carb_anhydrase,ICAM_N,Ig_3,MHC_I,Pentaxin,fn3,C)C2-set,FGF,SCF,I-set,LRR_8,NGF,Carb_anhydrase,Ig_2,PDGF,Telethonin,CSF-1,IL34,SBP_bac_1,C2-set_2,Ig_3,Pkinase,fn3,V-set,D)Inhibitor_Mig-6, Y_phosphatase,Pkinase_T…	VAV1	C1_1,CH,PH,RhoGEF,SH2,SH3_1	Unspecified method	Pubmed:22974441	Direct Interaction	Pkinase_Tyr-SH3_1,Pkinase_Tyr-SH2,Pkinase_Tyr-CH
PSIP1	A)LEDGF,B)PWWP	A)LEDGF,Integrase_Zn,Menin,rve,B)PWWP	HDGF	PWWP	affinity chromatography technology	pubmed:21907836	physical association	PWWP-PWWP
PSIP1	A)LEDGF,B)PWWP	A)LEDGF,Integrase_Zn,Menin,rve,B)PWWP	MEN1	Menin	affinity chromatography technology	pubmed:18598942	physical association	LEDGF-Menin
PSIP1	A)LEDGF,B)PWWP	A)LEDGF,Integrase_Zn,Menin,rve,B)PWWP	WHSC1	HMG_box,PHD,PWWP,SET	affinity chromatography technology	pubmed:22751105	physical association	PWWP-PWWP
RBM15	A)RRM_1,B)SPOC	A)2OG-FeII_Oxy_2,Mago-bind,PHD,RRM_6,La,Mago_nashi,Pkinase,SAP18,MIF4G_like,NOPS,RRM_1,SF3b1,MIF4G_like_2,NUDIX_2,RRM_5,Vinculin,B)No	THOC4	FoP_duplication,RRM_1	Affinity Chromatography Technology	Pubmed:19586903	Physical Association	RRM_1-RRM_1
RUNX1	A)Runt,B)RunxI	A)Runt,CBF_beta,B)_	RUNX1	Runt,RunxI	Affinity Chromatography Technology	Pubmed:15897867	Physical Association	Runt-Runt
RUNX1T1	A)TAFH,B)NHR2,C)zf-MYND	A)_,B)NHR2,C)_	CBFA2T2	NHR2,TAFH,zf-MYND	Affinity Chromatography Technology	Pubmed:15333839	Physical Association	NHR2-NHR2
RUNX1T1	A)TAFH,B)NHR2,C)zf-MYND	A)_,B)NHR2,C)_	CBFA2T3	NHR2,TAFH,zf-MYND	Affinity Chromatography Technology	Pubmed:12242670	Physical Association	NHR2-NHR2
RUNX1T1	A)TAFH,B)NHR2,C)zf-MYND	A)_,B)NHR2,C)_	RUNX1T1	TAFH,NHR2,zf-MYND	Pull Down	Pubmed:11113190	Direct Interaction	NHR2-NHR2
Sept6	Septin	Septin	Sept1	Septin	Two hybrid	Pubmed:16189514	Direct interaction	Septin-Septin
Sept6	Septin	Septin	Sept2	Septin	Two hybrid	Pubmed:16189514	Direct interaction	Septin-Septin
Sept6	Septin	Septin	Sept9	Septin	Affinity Chromatography Technology	Pubmed:12388755	Physical association	Septin-Septin

## Sheet: Sheet4-3'Protein domains & DDIs
3'_Protein	3'P_Domain_Name	3'P_Domain_DDIpartner	PPI	Domains	Method	Reference	Interaction	DDI_responsible_for_PPI
ABL1	A)SH3_1,B)SH2,C)Pkinase_Tyr,D)F_actin_bind	A)Ank_2,P53,SH3_1,ubiquitin,Asp,PB1,SH3_2,F-protein,Pkinase_Tyr,Trypsin,Guanylate_kin,SH2,p47_phox_C,B)C1_1,PI3Ka,SH3_1,Y_phosphatase,C2,PI3_PI4_kinase,SH3_2,fn3,PAG,Pkinase_Tyr,SOCS_box,PI3K_C2,SH2,STAT_bind,C)Inhibitor_Mig-6, Y_phosphatase,Pkinase_Tyr,SH3_9,EphA2_TM,CH,SH3_1,Pkinase,BPS,AvrPto, FERM_M,SH2,D)_	ABI1	Abi_HHR,SH3_1	Affinity Chromatography Technology	Pubmed:9010225	Physical Association	SH3_1-SH3_1,SH3_1-SH2,SH3_1-Pkinase_Tyr
ABL1	A)SH3_1,B)SH2,C)Pkinase_Tyr,D)F_actin_bind	A)Ank_2,P53,SH3_1,ubiquitin,Asp,PB1,SH3_2,F-protein,Pkinase_Tyr,Trypsin,Guanylate_kin,SH2,p47_phox_C,B)C1_1,PI3Ka,SH3_1,Y_phosphatase,C2,PI3_PI4_kinase,SH3_2,fn3,PAG,Pkinase_Tyr,SOCS_box,PI3K_C2,SH2,STAT_bind,C)Inhibitor_Mig-6, Y_phosphatase,Pkinase_Tyr,SH3_9,EphA2_TM,CH,SH3_1,Pkinase,BPS,AvrPto, FERM_M,SH2,D)_	ABI2	Abi_HHR,SH3_9	Affinity Chromatography Technology	Pubmed:12569093	Physical Association	Pkinase_Tyr-SH3_9
ABL1	A)SH3_1,B)SH2,C)Pkinase_Tyr,D)F_actin_bind	A)Ank_2,P53,SH3_1,ubiquitin,Asp,PB1,SH3_2,F-protein,Pkinase_Tyr,Trypsin,Guanylate_kin,SH2,p47_phox_C,B)C1_1,PI3Ka,SH3_1,Y_phosphatase,C2,PI3_PI4_kinase,SH3_2,fn3,PAG,Pkinase_Tyr,SOCS_box,PI3K_C2,SH2,STAT_bind,C)Inhibitor_Mig-6, Y_phosphatase,Pkinase_Tyr,SH3_9,EphA2_TM,CH,SH3_1,Pkinase,BPS,AvrPto, FERM_M,SH2,D)_	ABL1	SH3_1,SH2,Pkinase_Tyr,F_actin_bind	Unspecified Method	pubmed:12654250	Direct interaction	SH3_1-SH3_1,SH3_1-SH2,SH3_1-Pkinase_Tyr,SH2-SH2,Pkinase_Tyr-SH2,Pkinase_Tyr-Pkinase_Tyr
ABL1	A)SH3_1,B)SH2,C)Pkinase_Tyr,D)F_actin_bind	A)Ank_2,P53,SH3_1,ubiquitin,Asp,PB1,SH3_2,F-protein,Pkinase_Tyr,Trypsin,Guanylate_kin,SH2,p47_phox_C,B)C1_1,PI3Ka,SH3_1,Y_phosphatase,C2,PI3_PI4_kinase,SH3_2,fn3,PAG,Pkinase_Tyr,SOCS_box,PI3K_C2,SH2,STAT_bind,C)Inhibitor_Mig-6, Y_phosphatase,Pkinase_Tyr,SH3_9,EphA2_TM,CH,SH3_1,Pkinase,BPS,AvrPto, FERM_M,SH2,D)_	ABL2	SH3_1,SH2,Pkinase_Tyr,F_actin_bind	Pull Down	pubmed:12569093	Direct interaction	SH3_1-SH3_1,SH3_1-SH2,SH3_1-Pkinase_Tyr,SH2-SH2,Pkinase_Tyr-SH2,Pkinase_Tyr-Pkinase_Tyr
ABL1	A)SH3_1,B)SH2,C)Pkinase_Tyr,D)F_actin_bind	A)Ank_2,P53,SH3_1,ubiquitin,Asp,PB1,SH3_2,F-protein,Pkinase_Tyr,Trypsin,Guanylate_kin,SH2,p47_phox_C,B)C1_1,PI3Ka,SH3_1,Y_phosphatase,C2,PI3_PI4_kinase,SH3_2,fn3,PAG,Pkinase_Tyr,SOCS_box,PI3K_C2,SH2,STAT_bind,C)Inhibitor_Mig-6, Y_phosphatase,Pkinase_Tyr,SH3_9,EphA2_TM,CH,SH3_1,Pkinase,BPS,AvrPto, FERM_M,SH2,D)_	ATM	FAT,FATC,TAN,PI3_PI4_kinase	Pull Down	pubmed:9168117	Direct interaction	SH2-PI3_PI4_kinase
ABL1	A)SH3_1,B)SH2,C)Pkinase_Tyr,D)F_actin_bind	A)Ank_2,P53,SH3_1,ubiquitin,Asp,PB1,SH3_2,F-protein,Pkinase_Tyr,Trypsin,Guanylate_kin,SH2,p47_phox_C,B)C1_1,PI3Ka,SH3_1,Y_phosphatase,C2,PI3_PI4_kinase,SH3_2,fn3,PAG,Pkinase_Tyr,SOCS_box,PI3K_C2,SH2,STAT_bind,C)Inhibitor_Mig-6, Y_phosphatase,Pkinase_Tyr,SH3_9,EphA2_TM,CH,SH3_1,Pkinase,BPS,AvrPto, FERM_M,SH2,D)_	ATR	FAT,FATC,TAN,PI3_PI4_kinase,UME	Enzymatic Study	pubmed:20798688	Direct interaction	SH2-PI3_PI4_kinase
ABL1	A)SH3_1,B)SH2,C)Pkinase_Tyr,D)F_actin_bind	A)Ank_2,P53,SH3_1,ubiquitin,Asp,PB1,SH3_2,F-protein,Pkinase_Tyr,Trypsin,Guanylate_kin,SH2,p47_phox_C,B)C1_1,PI3Ka,SH3_1,Y_phosphatase,C2,PI3_PI4_kinase,SH3_2,fn3,PAG,Pkinase_Tyr,SOCS_box,PI3K_C2,SH2,STAT_bind,C)Inhibitor_Mig-6, Y_phosphatase,Pkinase_Tyr,SH3_9,EphA2_TM,CH,SH3_1,Pkinase,BPS,AvrPto, FERM_M,SH2,D)_	BAG1	BAG,ubiquitin	Affinity Chromatography Technology	Pubmed:20675402	Physical Association	SH3_1-ubiquitin
ABL1	A)SH3_1,B)SH2,C)Pkinase_Tyr,D)F_actin_bind	A)Ank_2,P53,SH3_1,ubiquitin,Asp,PB1,SH3_2,F-protein,Pkinase_Tyr,Trypsin,Guanylate_kin,SH2,p47_phox_C,B)C1_1,PI3Ka,SH3_1,Y_phosphatase,C2,PI3_PI4_kinase,SH3_2,fn3,PAG,Pkinase_Tyr,SOCS_box,PI3K_C2,SH2,STAT_bind,C)Inhibitor_Mig-6, Y_phosphatase,Pkinase_Tyr,SH3_9,EphA2_TM,CH,SH3_1,Pkinase,BPS,AvrPto, FERM_M,SH2,D)_	BCAR1	DUF3513,Serine_rich,SH3_1	Enzymatic Study	pubmed:7780740	Direct interaction	SH3_1-SH3_1,SH3_1-SH2,SH3_1-Pkinase_Tyr
ABL1	A)SH3_1,B)SH2,C)Pkinase_Tyr,D)F_actin_bind	A)Ank_2,P53,SH3_1,ubiquitin,Asp,PB1,SH3_2,F-protein,Pkinase_Tyr,Trypsin,Guanylate_kin,SH2,p47_phox_C,B)C1_1,PI3Ka,SH3_1,Y_phosphatase,C2,PI3_PI4_kinase,SH3_2,fn3,PAG,Pkinase_Tyr,SOCS_box,PI3K_C2,SH2,STAT_bind,C)Inhibitor_Mig-6, Y_phosphatase,Pkinase_Tyr,SH3_9,EphA2_TM,CH,SH3_1,Pkinase,BPS,AvrPto, FERM_M,SH2,D)_	BCR	Bcr-Abl_Oligo,RhoGEF,PH,C2,RhoGAP	Pull Down	pubmed:1712671	Direct interaction	SH2-C2
ABL1	A)SH3_1,B)SH2,C)Pkinase_Tyr,D)F_actin_bind	A)Ank_2,P53,SH3_1,ubiquitin,Asp,PB1,SH3_2,F-protein,Pkinase_Tyr,Trypsin,Guanylate_kin,SH2,p47_phox_C,B)C1_1,PI3Ka,SH3_1,Y_phosphatase,C2,PI3_PI4_kinase,SH3_2,fn3,PAG,Pkinase_Tyr,SOCS_box,PI3K_C2,SH2,STAT_bind,C)Inhibitor_Mig-6, Y_phosphatase,Pkinase_Tyr,SH3_9,EphA2_TM,CH,SH3_1,Pkinase,BPS,AvrPto, FERM_M,SH2,D)_	BMP2K	BMP2K_C,Pkinase	Affinity Chromatography Technology	Pubmed:19380743	Physical Association	Pkinase_Tyr-Pkinase
ABL1	A)SH3_1,B)SH2,C)Pkinase_Tyr,D)F_actin_bind	A)Ank_2,P53,SH3_1,ubiquitin,Asp,PB1,SH3_2,F-protein,Pkinase_Tyr,Trypsin,Guanylate_kin,SH2,p47_phox_C,B)C1_1,PI3Ka,SH3_1,Y_phosphatase,C2,PI3_PI4_kinase,SH3_2,fn3,PAG,Pkinase_Tyr,SOCS_box,PI3K_C2,SH2,STAT_bind,C)Inhibitor_Mig-6, Y_phosphatase,Pkinase_Tyr,SH3_9,EphA2_TM,CH,SH3_1,Pkinase,BPS,AvrPto, FERM_M,SH2,D)_	CRK	SH2,SH3_1,SH3_2	Affinity Chromatography Technology	Pubmed:18835194	Physical Association	SH3_1-SH3_1,SH3_1-SH2,SH3_1-Pkinase_Tyr,SH2-SH2,Pkinase_Tyr-SH2,SH2-SH3_2
ABL1	A)SH3_1,B)SH2,C)Pkinase_Tyr,D)F_actin_bind	A)Ank_2,P53,SH3_1,ubiquitin,Asp,PB1,SH3_2,F-protein,Pkinase_Tyr,Trypsin,Guanylate_kin,SH2,p47_phox_C,B)C1_1,PI3Ka,SH3_1,Y_phosphatase,C2,PI3_PI4_kinase,SH3_2,fn3,PAG,Pkinase_Tyr,SOCS_box,PI3K_C2,SH2,STAT_bind,C)Inhibitor_Mig-6, Y_phosphatase,Pkinase_Tyr,SH3_9,EphA2_TM,CH,SH3_1,Pkinase,BPS,AvrPto, FERM_M,SH2,D)_	CRKL	SH2,SH3_1,SH3_2	Pull Down	pubmed:8978305	Direct interaction	SH3_1-SH3_1,SH3_1-SH2,SH3_1-Pkinase_Tyr,SH2-SH2,Pkinase_Tyr-SH2,SH2-SH3_2
ABL1	A)SH3_1,B)SH2,C)Pkinase_Tyr,D)F_actin_bind	A)Ank_2,P53,SH3_1,ubiquitin,Asp,PB1,SH3_2,F-protein,Pkinase_Tyr,Trypsin,Guanylate_kin,SH2,p47_phox_C,B)C1_1,PI3Ka,SH3_1,Y_phosphatase,C2,PI3_PI4_kinase,SH3_2,fn3,PAG,Pkinase_Tyr,SOCS_box,PI3K_C2,SH2,STAT_bind,C)Inhibitor_Mig-6, Y_phosphatase,Pkinase_Tyr,SH3_9,EphA2_TM,CH,SH3_1,Pkinase,BPS,AvrPto, FERM_M,SH2,D)_	EGFR	Furin-like,Pkinase_Tyr,Recep_L_domain	Unspecified Method	pubmed:16273093	Direct interaction	SH3_1-Pkinase_Tyr,Pkinase_Tyr-SH2,Pkinase_Tyr-Pkinase_Tyr
ABL1	A)SH3_1,B)SH2,C)Pkinase_Tyr,D)F_actin_bind	A)Ank_2,P53,SH3_1,ubiquitin,Asp,PB1,SH3_2,F-protein,Pkinase_Tyr,Trypsin,Guanylate_kin,SH2,p47_phox_C,B)C1_1,PI3Ka,SH3_1,Y_phosphatase,C2,PI3_PI4_kinase,SH3_2,fn3,PAG,Pkinase_Tyr,SOCS_box,PI3K_C2,SH2,STAT_bind,C)Inhibitor_Mig-6, Y_phosphatase,Pkinase_Tyr,SH3_9,EphA2_TM,CH,SH3_1,Pkinase,BPS,AvrPto, FERM_M,SH2,D)_	EPHA3	SAM_2,Pkinase_Tyr,GCC2_GCC3,fn3,Ephrin_lbd,EphA2_TM	Pull Down	pubmed:11494128	Direct interaction	SH3_1-Pkinase_Tyr,Pkinase_Tyr-SH2,Pkinase_Tyr-Pkinase_Tyr,fn3-SH2,EphA2_TM-Pkinase_Tyr
ABL1	A)SH3_1,B)SH2,C)Pkinase_Tyr,D)F_actin_bind	A)Ank_2,P53,SH3_1,ubiquitin,Asp,PB1,SH3_2,F-protein,Pkinase_Tyr,Trypsin,Guanylate_kin,SH2,p47_phox_C,B)C1_1,PI3Ka,SH3_1,Y_phosphatase,C2,PI3_PI4_kinase,SH3_2,fn3,PAG,Pkinase_Tyr,SOCS_box,PI3K_C2,SH2,STAT_bind,C)Inhibitor_Mig-6, Y_phosphatase,Pkinase_Tyr,SH3_9,EphA2_TM,CH,SH3_1,Pkinase,BPS,AvrPto, FERM_M,SH2,D)_	EPHB2	SAM_2,Pkinase_Tyr,GCC2_GCC3,fn3,Ephrin_lbd,EphA2_TM	Pull Down	pubmed:11494128	Direct interaction	SH3_1-Pkinase_Tyr,Pkinase_Tyr-SH2,Pkinase_Tyr-Pkinase_Tyr,fn3-SH2,EphA2_TM-Pkinase_Tyr
ABL1	A)SH3_1,B)SH2,C)Pkinase_Tyr,D)F_actin_bind	A)Ank_2,P53,SH3_1,ubiquitin,Asp,PB1,SH3_2,F-protein,Pkinase_Tyr,Trypsin,Guanylate_kin,SH2,p47_phox_C,B)C1_1,PI3Ka,SH3_1,Y_phosphatase,C2,PI3_PI4_kinase,SH3_2,fn3,PAG,Pkinase_Tyr,SOCS_box,PI3K_C2,SH2,STAT_bind,C)Inhibitor_Mig-6, Y_phosphatase,Pkinase_Tyr,SH3_9,EphA2_TM,CH,SH3_1,Pkinase,BPS,AvrPto, FERM_M,SH2,D)_	ERBB2	Furin-like,Pkinase_Tyr,Recep_L_domain	Unspecified Method	Pubmed:16273093	Direct Interaction	SH3_1-Pkinase_Tyr,Pkinase_Tyr-SH2,Pkinase_Tyr-Pkinase_Tyr
ABL1	A)SH3_1,B)SH2,C)Pkinase_Tyr,D)F_actin_bind	A)Ank_2,P53,SH3_1,ubiquitin,Asp,PB1,SH3_2,F-protein,Pkinase_Tyr,Trypsin,Guanylate_kin,SH2,p47_phox_C,B)C1_1,PI3Ka,SH3_1,Y_phosphatase,C2,PI3_PI4_kinase,SH3_2,fn3,PAG,Pkinase_Tyr,SOCS_box,PI3K_C2,SH2,STAT_bind,C)Inhibitor_Mig-6, Y_phosphatase,Pkinase_Tyr,SH3_9,EphA2_TM,CH,SH3_1,Pkinase,BPS,AvrPto, FERM_M,SH2,D)_	ERBB3	Furin-like,Pkinase_Tyr,Recep_L_domain	Unspecified Method	pubmed:16273093	Direct interaction	SH3_1-Pkinase_Tyr,Pkinase_Tyr-SH2,Pkinase_Tyr-Pkinase_Tyr
ABL1	A)SH3_1,B)SH2,C)Pkinase_Tyr,D)F_actin_bind	A)Ank_2,P53,SH3_1,ubiquitin,Asp,PB1,SH3_2,F-protein,Pkinase_Tyr,Trypsin,Guanylate_kin,SH2,p47_phox_C,B)C1_1,PI3Ka,SH3_1,Y_phosphatase,C2,PI3_PI4_kinase,SH3_2,fn3,PAG,Pkinase_Tyr,SOCS_box,PI3K_C2,SH2,STAT_bind,C)Inhibitor_Mig-6, Y_phosphatase,Pkinase_Tyr,SH3_9,EphA2_TM,CH,SH3_1,Pkinase,BPS,AvrPto, FERM_M,SH2,D)_	ERBB4	Furin-like,Pkinase_Tyr,Recep_L_domain	Unspecified Method	pubmed:16273093	Direct interaction	SH3_1-Pkinase_Tyr,Pkinase_Tyr-SH2,Pkinase_Tyr-Pkinase_Tyr
ABL1	A)SH3_1,B)SH2,C)Pkinase_Tyr,D)F_actin_bind	A)Ank_2,P53,SH3_1,ubiquitin,Asp,PB1,SH3_2,F-protein,Pkinase_Tyr,Trypsin,Guanylate_kin,SH2,p47_phox_C,B)C1_1,PI3Ka,SH3_1,Y_phosphatase,C2,PI3_PI4_kinase,SH3_2,fn3,PAG,Pkinase_Tyr,SOCS_box,PI3K_C2,SH2,STAT_bind,C)Inhibitor_Mig-6, Y_phosphatase,Pkinase_Tyr,SH3_9,EphA2_TM,CH,SH3_1,Pkinase,BPS,AvrPto, FERM_M,SH2,D)_	GRB10	BPS,PH,RA,SH2	Pull Down	pubmed:9006901	Direct interaction	BPS-Pkinase_Tyr,SH3_1-SH2,SH2-SH2,Pkinase_Tyr-SH2
ABL1	A)SH3_1,B)SH2,C)Pkinase_Tyr,D)F_actin_bind	A)Ank_2,P53,SH3_1,ubiquitin,Asp,PB1,SH3_2,F-protein,Pkinase_Tyr,Trypsin,Guanylate_kin,SH2,p47_phox_C,B)C1_1,PI3Ka,SH3_1,Y_phosphatase,C2,PI3_PI4_kinase,SH3_2,fn3,PAG,Pkinase_Tyr,SOCS_box,PI3K_C2,SH2,STAT_bind,C)Inhibitor_Mig-6, Y_phosphatase,Pkinase_Tyr,SH3_9,EphA2_TM,CH,SH3_1,Pkinase,BPS,AvrPto, FERM_M,SH2,D)_	GRB2	SH2,SH3_1	Pull Down	pubmed:7926767	Direct interaction	SH3_1-SH3_1,SH3_1-SH2,SH3_1-Pkinase_Tyr,SH2-SH2,Pkinase_Tyr-SH2
ABL1	A)SH3_1,B)SH2,C)Pkinase_Tyr,D)F_actin_bind	A)Ank_2,P53,SH3_1,ubiquitin,Asp,PB1,SH3_2,F-protein,Pkinase_Tyr,Trypsin,Guanylate_kin,SH2,p47_phox_C,B)C1_1,PI3Ka,SH3_1,Y_phosphatase,C2,PI3_PI4_kinase,SH3_2,fn3,PAG,Pkinase_Tyr,SOCS_box,PI3K_C2,SH2,STAT_bind,C)Inhibitor_Mig-6, Y_phosphatase,Pkinase_Tyr,SH3_9,EphA2_TM,CH,SH3_1,Pkinase,BPS,AvrPto, FERM_M,SH2,D)_	HCK	Pkinase_Tyr,SH2,SH3_1	Affinity Chromatography Technology	Pubmed:9407116	Physical Association	SH3_1-SH3_1,SH3_1-SH2,SH3_1-Pkinase_Tyr,SH2-SH2,Pkinase_Tyr-SH2,Pkinase_Tyr-Pkinase_Tyr
ABL1	A)SH3_1,B)SH2,C)Pkinase_Tyr,D)F_actin_bind	A)Ank_2,P53,SH3_1,ubiquitin,Asp,PB1,SH3_2,F-protein,Pkinase_Tyr,Trypsin,Guanylate_kin,SH2,p47_phox_C,B)C1_1,PI3Ka,SH3_1,Y_phosphatase,C2,PI3_PI4_kinase,SH3_2,fn3,PAG,Pkinase_Tyr,SOCS_box,PI3K_C2,SH2,STAT_bind,C)Inhibitor_Mig-6, Y_phosphatase,Pkinase_Tyr,SH3_9,EphA2_TM,CH,SH3_1,Pkinase,BPS,AvrPto, FERM_M,SH2,D)_	INPPL1	Exo_endo_phos,SAM_1,SH2	Affinity Chromatography Technology	Pubmed:10194451	Physical Association	SH3_1-SH2,SH2-SH2,Pkinase_Tyr-SH2
ABL1	A)SH3_1,B)SH2,C)Pkinase_Tyr,D)F_actin_bind	A)Ank_2,P53,SH3_1,ubiquitin,Asp,PB1,SH3_2,F-protein,Pkinase_Tyr,Trypsin,Guanylate_kin,SH2,p47_phox_C,B)C1_1,PI3Ka,SH3_1,Y_phosphatase,C2,PI3_PI4_kinase,SH3_2,fn3,PAG,Pkinase_Tyr,SOCS_box,PI3K_C2,SH2,STAT_bind,C)Inhibitor_Mig-6, Y_phosphatase,Pkinase_Tyr,SH3_9,EphA2_TM,CH,SH3_1,Pkinase,BPS,AvrPto, FERM_M,SH2,D)_	JAK1	Pkinase_Tyr	Pull Down	pubmed:9774693	Direct interaction	SH3_1-Pkinase_Tyr,Pkinase_Tyr-SH2,Pkinase_Tyr-Pkinase_Tyr
ABL1	A)SH3_1,B)SH2,C)Pkinase_Tyr,D)F_actin_bind	A)Ank_2,P53,SH3_1,ubiquitin,Asp,PB1,SH3_2,F-protein,Pkinase_Tyr,Trypsin,Guanylate_kin,SH2,p47_phox_C,B)C1_1,PI3Ka,SH3_1,Y_phosphatase,C2,PI3_PI4_kinase,SH3_2,fn3,PAG,Pkinase_Tyr,SOCS_box,PI3K_C2,SH2,STAT_bind,C)Inhibitor_Mig-6, Y_phosphatase,Pkinase_Tyr,SH3_9,EphA2_TM,CH,SH3_1,Pkinase,BPS,AvrPto, FERM_M,SH2,D)_	MTOR	DUF3385,FAT,FATC,PI3_PI4_kinase,Rapamycin_bind	Affinity Chromatography Technology	Pubmed:10753870	Physical Association	PI3_PI4_kinase-Pkinase_Tyr
ABL1	A)SH3_1,B)SH2,C)Pkinase_Tyr,D)F_actin_bind	A)Ank_2,P53,SH3_1,ubiquitin,Asp,PB1,SH3_2,F-protein,Pkinase_Tyr,Trypsin,Guanylate_kin,SH2,p47_phox_C,B)C1_1,PI3Ka,SH3_1,Y_phosphatase,C2,PI3_PI4_kinase,SH3_2,fn3,PAG,Pkinase_Tyr,SOCS_box,PI3K_C2,SH2,STAT_bind,C)Inhibitor_Mig-6, Y_phosphatase,Pkinase_Tyr,SH3_9,EphA2_TM,CH,SH3_1,Pkinase,BPS,AvrPto, FERM_M,SH2,D)_	NCK1	SH2,SH3_1,SH3_9	Pull Down	pubmed:7926767	Direct interaction	SH3_1-SH3_1,SH3_1-SH2,SH3_1-Pkinase_Tyr,SH2-SH2,Pkinase_Tyr-SH2,SH3_9-Pkinase_Tyr
ABL1	A)SH3_1,B)SH2,C)Pkinase_Tyr,D)F_actin_bind	A)Ank_2,P53,SH3_1,ubiquitin,Asp,PB1,SH3_2,F-protein,Pkinase_Tyr,Trypsin,Guanylate_kin,SH2,p47_phox_C,B)C1_1,PI3Ka,SH3_1,Y_phosphatase,C2,PI3_PI4_kinase,SH3_2,fn3,PAG,Pkinase_Tyr,SOCS_box,PI3K_C2,SH2,STAT_bind,C)Inhibitor_Mig-6, Y_phosphatase,Pkinase_Tyr,SH3_9,EphA2_TM,CH,SH3_1,Pkinase,BPS,AvrPto, FERM_M,SH2,D)_	NEDD9	DUF3513,Serine_rich,SH3_9	Affinity Chromatography Technology	Pubmed:8668148	Physical Association	SH3_9-Pkinase_Tyr
ABL1	A)SH3_1,B)SH2,C)Pkinase_Tyr,D)F_actin_bind	A)Ank_2,P53,SH3_1,ubiquitin,Asp,PB1,SH3_2,F-protein,Pkinase_Tyr,Trypsin,Guanylate_kin,SH2,p47_phox_C,B)C1_1,PI3Ka,SH3_1,Y_phosphatase,C2,PI3_PI4_kinase,SH3_2,fn3,PAG,Pkinase_Tyr,SOCS_box,PI3K_C2,SH2,STAT_bind,C)Inhibitor_Mig-6, Y_phosphatase,Pkinase_Tyr,SH3_9,EphA2_TM,CH,SH3_1,Pkinase,BPS,AvrPto, FERM_M,SH2,D)_	NTRK1	LRR_8,Pkinase_Tyr	Pull Down	pubmed:10708759	Direct interaction	SH3_1-Pkinase_Tyr,Pkinase_Tyr-SH2,Pkinase_Tyr-Pkinase_Tyr
ABL1	A)SH3_1,B)SH2,C)Pkinase_Tyr,D)F_actin_bind	A)Ank_2,P53,SH3_1,ubiquitin,Asp,PB1,SH3_2,F-protein,Pkinase_Tyr,Trypsin,Guanylate_kin,SH2,p47_phox_C,B)C1_1,PI3Ka,SH3_1,Y_phosphatase,C2,PI3_PI4_kinase,SH3_2,fn3,PAG,Pkinase_Tyr,SOCS_box,PI3K_C2,SH2,STAT_bind,C)Inhibitor_Mig-6, Y_phosphatase,Pkinase_Tyr,SH3_9,EphA2_TM,CH,SH3_1,Pkinase,BPS,AvrPto, FERM_M,SH2,D)_	PARK2	IBR,ubiquitin	Pull Down	pubmed:21209200	Direct interaction	ubiquitin-SH3_1
ABL1	A)SH3_1,B)SH2,C)Pkinase_Tyr,D)F_actin_bind	A)Ank_2,P53,SH3_1,ubiquitin,Asp,PB1,SH3_2,F-protein,Pkinase_Tyr,Trypsin,Guanylate_kin,SH2,p47_phox_C,B)C1_1,PI3Ka,SH3_1,Y_phosphatase,C2,PI3_PI4_kinase,SH3_2,fn3,PAG,Pkinase_Tyr,SOCS_box,PI3K_C2,SH2,STAT_bind,C)Inhibitor_Mig-6, Y_phosphatase,Pkinase_Tyr,SH3_9,EphA2_TM,CH,SH3_1,Pkinase,BPS,AvrPto, FERM_M,SH2,D)_	PIK3R1	RhoGAP,SH2,SH3_2	Pull Down	pubmed:8294442	Direct interaction	SH3_1-SH2,SH2-SH2,Pkinase_Tyr-SH2,SH2-SH3_2
ABL1	A)SH3_1,B)SH2,C)Pkinase_Tyr,D)F_actin_bind	A)Ank_2,P53,SH3_1,ubiquitin,Asp,PB1,SH3_2,F-protein,Pkinase_Tyr,Trypsin,Guanylate_kin,SH2,p47_phox_C,B)C1_1,PI3Ka,SH3_1,Y_phosphatase,C2,PI3_PI4_kinase,SH3_2,fn3,PAG,Pkinase_Tyr,SOCS_box,PI3K_C2,SH2,STAT_bind,C)Inhibitor_Mig-6, Y_phosphatase,Pkinase_Tyr,SH3_9,EphA2_TM,CH,SH3_1,Pkinase,BPS,AvrPto, FERM_M,SH2,D)_	PIK3R2	RhoGAP,SH2	Affinity Chromatography Technology	Pubmed:19380743	Physical Association	SH3_1-SH2,SH2-SH2,Pkinase_Tyr-SH2
ABL1	A)SH3_1,B)SH2,C)Pkinase_Tyr,D)F_actin_bind	A)Ank_2,P53,SH3_1,ubiquitin,Asp,PB1,SH3_2,F-protein,Pkinase_Tyr,Trypsin,Guanylate_kin,SH2,p47_phox_C,B)C1_1,PI3Ka,SH3_1,Y_phosphatase,C2,PI3_PI4_kinase,SH3_2,fn3,PAG,Pkinase_Tyr,SOCS_box,PI3K_C2,SH2,STAT_bind,C)Inhibitor_Mig-6, Y_phosphatase,Pkinase_Tyr,SH3_9,EphA2_TM,CH,SH3_1,Pkinase,BPS,AvrPto, FERM_M,SH2,D)_	PLCG1	C2,EF-hand_like,PI-PLC-X,PI-PLC-Y,SH2,SH3_1	Pull Down	pubmed:10708759	Direct interaction	SH3_1-SH3_1,SH3_1-SH2,SH3_1-Pkinase_Tyr,SH2-SH2,Pkinase_Tyr-SH2,C2-Pkinase_Tyr
ABL1	A)SH3_1,B)SH2,C)Pkinase_Tyr,D)F_actin_bind	A)Ank_2,P53,SH3_1,ubiquitin,Asp,PB1,SH3_2,F-protein,Pkinase_Tyr,Trypsin,Guanylate_kin,SH2,p47_phox_C,B)C1_1,PI3Ka,SH3_1,Y_phosphatase,C2,PI3_PI4_kinase,SH3_2,fn3,PAG,Pkinase_Tyr,SOCS_box,PI3K_C2,SH2,STAT_bind,C)Inhibitor_Mig-6, Y_phosphatase,Pkinase_Tyr,SH3_9,EphA2_TM,CH,SH3_1,Pkinase,BPS,AvrPto, FERM_M,SH2,D)_	PRKDC	FAT,FATC,NUC194,PI3_PI4_kinase	Pull Down	pubmed:9312071	Direct interaction	Y_phosphatase-Pkinase_Tyr,SH3_1-SH2,SH2-SH2,Pkinase_Tyr-SH2
ABL1	A)SH3_1,B)SH2,C)Pkinase_Tyr,D)F_actin_bind	A)Ank_2,P53,SH3_1,ubiquitin,Asp,PB1,SH3_2,F-protein,Pkinase_Tyr,Trypsin,Guanylate_kin,SH2,p47_phox_C,B)C1_1,PI3Ka,SH3_1,Y_phosphatase,C2,PI3_PI4_kinase,SH3_2,fn3,PAG,Pkinase_Tyr,SOCS_box,PI3K_C2,SH2,STAT_bind,C)Inhibitor_Mig-6, Y_phosphatase,Pkinase_Tyr,SH3_9,EphA2_TM,CH,SH3_1,Pkinase,BPS,AvrPto, FERM_M,SH2,D)_	PTPN6	SH2,Y_phosphatase	Affinity Chromatography Technology	Pubmed:8692915	Physical Association	SH3_1-SH2,SH2-SH2,Pkinase_Tyr-SH2
ABL1	A)SH3_1,B)SH2,C)Pkinase_Tyr,D)F_actin_bind	A)Ank_2,P53,SH3_1,ubiquitin,Asp,PB1,SH3_2,F-protein,Pkinase_Tyr,Trypsin,Guanylate_kin,SH2,p47_phox_C,B)C1_1,PI3Ka,SH3_1,Y_phosphatase,C2,PI3_PI4_kinase,SH3_2,fn3,PAG,Pkinase_Tyr,SOCS_box,PI3K_C2,SH2,STAT_bind,C)Inhibitor_Mig-6, Y_phosphatase,Pkinase_Tyr,SH3_9,EphA2_TM,CH,SH3_1,Pkinase,BPS,AvrPto, FERM_M,SH2,D)_	SHC1	PID,SH2	Affinity Chromatography Technology	Pubmed:8112292	Physical Association	SH3_1-SH2,SH2-SH2,Pkinase_Tyr-SH2
ABL1	A)SH3_1,B)SH2,C)Pkinase_Tyr,D)F_actin_bind	A)Ank_2,P53,SH3_1,ubiquitin,Asp,PB1,SH3_2,F-protein,Pkinase_Tyr,Trypsin,Guanylate_kin,SH2,p47_phox_C,B)C1_1,PI3Ka,SH3_1,Y_phosphatase,C2,PI3_PI4_kinase,SH3_2,fn3,PAG,Pkinase_Tyr,SOCS_box,PI3K_C2,SH2,STAT_bind,C)Inhibitor_Mig-6, Y_phosphatase,Pkinase_Tyr,SH3_9,EphA2_TM,CH,SH3_1,Pkinase,BPS,AvrPto, FERM_M,SH2,D)_	SHD	SH2	Enzymatic Study	pubmed:9315092	Direct interaction	SH3_1-SH2,SH2-SH2,Pkinase_Tyr-SH2
ABL1	A)SH3_1,B)SH2,C)Pkinase_Tyr,D)F_actin_bind	A)Ank_2,P53,SH3_1,ubiquitin,Asp,PB1,SH3_2,F-protein,Pkinase_Tyr,Trypsin,Guanylate_kin,SH2,p47_phox_C,B)C1_1,PI3Ka,SH3_1,Y_phosphatase,C2,PI3_PI4_kinase,SH3_2,fn3,PAG,Pkinase_Tyr,SOCS_box,PI3K_C2,SH2,STAT_bind,C)Inhibitor_Mig-6, Y_phosphatase,Pkinase_Tyr,SH3_9,EphA2_TM,CH,SH3_1,Pkinase,BPS,AvrPto, FERM_M,SH2,D)_	SHE	SH2	Two Hybrid	Pubmed:9315092	Direct Interaction	SH3_1-SH3_1,SH3_1-SH2,SH3_1-Pkinase_Tyr,SH3_9-Pkinase_Tyr
ABL1	A)SH3_1,B)SH2,C)Pkinase_Tyr,D)F_actin_bind	A)Ank_2,P53,SH3_1,ubiquitin,Asp,PB1,SH3_2,F-protein,Pkinase_Tyr,Trypsin,Guanylate_kin,SH2,p47_phox_C,B)C1_1,PI3Ka,SH3_1,Y_phosphatase,C2,PI3_PI4_kinase,SH3_2,fn3,PAG,Pkinase_Tyr,SOCS_box,PI3K_C2,SH2,STAT_bind,C)Inhibitor_Mig-6, Y_phosphatase,Pkinase_Tyr,SH3_9,EphA2_TM,CH,SH3_1,Pkinase,BPS,AvrPto, FERM_M,SH2,D)_	SORBS1	SH3_1,SH3_9,Sorb	Enzymatic Study	pubmed:19891780	Direct interaction	SH3_1-SH3_1,SH3_1-SH2,SH3_1-Pkinase_Tyr,SH3_9-Pkinase_Tyr
ABL1	A)SH3_1,B)SH2,C)Pkinase_Tyr,D)F_actin_bind	A)Ank_2,P53,SH3_1,ubiquitin,Asp,PB1,SH3_2,F-protein,Pkinase_Tyr,Trypsin,Guanylate_kin,SH2,p47_phox_C,B)C1_1,PI3Ka,SH3_1,Y_phosphatase,C2,PI3_PI4_kinase,SH3_2,fn3,PAG,Pkinase_Tyr,SOCS_box,PI3K_C2,SH2,STAT_bind,C)Inhibitor_Mig-6, Y_phosphatase,Pkinase_Tyr,SH3_9,EphA2_TM,CH,SH3_1,Pkinase,BPS,AvrPto, FERM_M,SH2,D)_	SORBS2	SH3_1,SH3_9,Sorb	Enzymatic Study	pubmed:9211900	Direct interaction	SH3_1-SH3_1,SH3_1-SH2,SH3_1-Pkinase_Tyr
ABL1	A)SH3_1,B)SH2,C)Pkinase_Tyr,D)F_actin_bind	A)Ank_2,P53,SH3_1,ubiquitin,Asp,PB1,SH3_2,F-protein,Pkinase_Tyr,Trypsin,Guanylate_kin,SH2,p47_phox_C,B)C1_1,PI3Ka,SH3_1,Y_phosphatase,C2,PI3_PI4_kinase,SH3_2,fn3,PAG,Pkinase_Tyr,SOCS_box,PI3K_C2,SH2,STAT_bind,C)Inhibitor_Mig-6, Y_phosphatase,Pkinase_Tyr,SH3_9,EphA2_TM,CH,SH3_1,Pkinase,BPS,AvrPto, FERM_M,SH2,D)_	SPTAN1	EF-hand_7,EFhand_Ca_insen,SH3_1,Spectrin	Pull Down	pubmed:9593709	Direct interaction	SH3_1-SH3_1,SH3_1-SH2,SH3_1-Pkinase_Tyr
ABL1	A)SH3_1,B)SH2,C)Pkinase_Tyr,D)F_actin_bind	A)Ank_2,P53,SH3_1,ubiquitin,Asp,PB1,SH3_2,F-protein,Pkinase_Tyr,Trypsin,Guanylate_kin,SH2,p47_phox_C,B)C1_1,PI3Ka,SH3_1,Y_phosphatase,C2,PI3_PI4_kinase,SH3_2,fn3,PAG,Pkinase_Tyr,SOCS_box,PI3K_C2,SH2,STAT_bind,C)Inhibitor_Mig-6, Y_phosphatase,Pkinase_Tyr,SH3_9,EphA2_TM,CH,SH3_1,Pkinase,BPS,AvrPto, FERM_M,SH2,D)_	SRC	Pkinase_Tyr,SH2,SH3_1	Pull Down	pubmed:11494128	Direct interaction	SH3_1-SH3_1,SH3_1-SH2,SH3_1-Pkinase_Tyr,SH2-SH2,Pkinase_Tyr-SH2,Pkinase_Tyr-Pkinase_Tyr
ABL1	A)SH3_1,B)SH2,C)Pkinase_Tyr,D)F_actin_bind	A)Ank_2,P53,SH3_1,ubiquitin,Asp,PB1,SH3_2,F-protein,Pkinase_Tyr,Trypsin,Guanylate_kin,SH2,p47_phox_C,B)C1_1,PI3Ka,SH3_1,Y_phosphatase,C2,PI3_PI4_kinase,SH3_2,fn3,PAG,Pkinase_Tyr,SOCS_box,PI3K_C2,SH2,STAT_bind,C)Inhibitor_Mig-6, Y_phosphatase,Pkinase_Tyr,SH3_9,EphA2_TM,CH,SH3_1,Pkinase,BPS,AvrPto, FERM_M,SH2,D)_	STK4	Mst1_SARAH,Pkinase	Enzymatic Study	pubmed:21715626	Direct interaction	Pkinase-Pkinase_Tyr
ABL1	A)SH3_1,B)SH2,C)Pkinase_Tyr,D)F_actin_bind	A)Ank_2,P53,SH3_1,ubiquitin,Asp,PB1,SH3_2,F-protein,Pkinase_Tyr,Trypsin,Guanylate_kin,SH2,p47_phox_C,B)C1_1,PI3Ka,SH3_1,Y_phosphatase,C2,PI3_PI4_kinase,SH3_2,fn3,PAG,Pkinase_Tyr,SOCS_box,PI3K_C2,SH2,STAT_bind,C)Inhibitor_Mig-6, Y_phosphatase,Pkinase_Tyr,SH3_9,EphA2_TM,CH,SH3_1,Pkinase,BPS,AvrPto, FERM_M,SH2,D)_	TP53	P53,P53_tetramer	Pull Down	pubmed:10629029	Direct interaction	SH3_1-P53
ABL1	A)SH3_1,B)SH2,C)Pkinase_Tyr,D)F_actin_bind	A)Ank_2,P53,SH3_1,ubiquitin,Asp,PB1,SH3_2,F-protein,Pkinase_Tyr,Trypsin,Guanylate_kin,SH2,p47_phox_C,B)C1_1,PI3Ka,SH3_1,Y_phosphatase,C2,PI3_PI4_kinase,SH3_2,fn3,PAG,Pkinase_Tyr,SOCS_box,PI3K_C2,SH2,STAT_bind,C)Inhibitor_Mig-6, Y_phosphatase,Pkinase_Tyr,SH3_9,EphA2_TM,CH,SH3_1,Pkinase,BPS,AvrPto, FERM_M,SH2,D)_	TP73	P53,P53_tetramer,SAM_2	Pull Down	pubmed:10391251	Direct interaction	SH3_1-P53
ABL1	A)SH3_1,B)SH2,C)Pkinase_Tyr,D)F_actin_bind	A)Ank_2,P53,SH3_1,ubiquitin,Asp,PB1,SH3_2,F-protein,Pkinase_Tyr,Trypsin,Guanylate_kin,SH2,p47_phox_C,B)C1_1,PI3Ka,SH3_1,Y_phosphatase,C2,PI3_PI4_kinase,SH3_2,fn3,PAG,Pkinase_Tyr,SOCS_box,PI3K_C2,SH2,STAT_bind,C)Inhibitor_Mig-6, Y_phosphatase,Pkinase_Tyr,SH3_9,EphA2_TM,CH,SH3_1,Pkinase,BPS,AvrPto, FERM_M,SH2,D)_	UBASH3B	His_Phos_1,SH3_9,UBA	Affinity Chromatography Technology	Pubmed:19380743	Physical Association	SH3_9-Pkinase_Tyr
ABL1	A)SH3_1,B)SH2,C)Pkinase_Tyr,D)F_actin_bind	A)Ank_2,P53,SH3_1,ubiquitin,Asp,PB1,SH3_2,F-protein,Pkinase_Tyr,Trypsin,Guanylate_kin,SH2,p47_phox_C,B)C1_1,PI3Ka,SH3_1,Y_phosphatase,C2,PI3_PI4_kinase,SH3_2,fn3,PAG,Pkinase_Tyr,SOCS_box,PI3K_C2,SH2,STAT_bind,C)Inhibitor_Mig-6, Y_phosphatase,Pkinase_Tyr,SH3_9,EphA2_TM,CH,SH3_1,Pkinase,BPS,AvrPto, FERM_M,SH2,D)_	UBC	ubiquitin	Pull Down	pubmed:20675402	Direct interaction	ubiquitin-SH3_1
ABL1	A)SH3_1,B)SH2,C)Pkinase_Tyr,D)F_actin_bind	A)Ank_2,P53,SH3_1,ubiquitin,Asp,PB1,SH3_2,F-protein,Pkinase_Tyr,Trypsin,Guanylate_kin,SH2,p47_phox_C,B)C1_1,PI3Ka,SH3_1,Y_phosphatase,C2,PI3_PI4_kinase,SH3_2,fn3,PAG,Pkinase_Tyr,SOCS_box,PI3K_C2,SH2,STAT_bind,C)Inhibitor_Mig-6, Y_phosphatase,Pkinase_Tyr,SH3_9,EphA2_TM,CH,SH3_1,Pkinase,BPS,AvrPto, FERM_M,SH2,D)_	VAV1	C1_1,CH,PH,RhoGEF,SH2,SH3_1	Two Hybrid	pubmed:11790798	Direct interaction	C1_1-SH2,CH-Pkinase_Tyr,SH3_1-SH3_1,SH3_1-SH2,SH3_1-Pkinase_Tyr,SH2-SH2,Pkinase_Tyr-SH2
ATF1	A)pKID,B)bZIP_1	A)KIX,B)bZIP_Maf,bZIP_2,bZIP_1,RHD,IRF	FOSL2	bZIP_1	Biochemical Method	Pubmed:22939629	Colocalization	bZIP_1-bZIP_1
BCR	A)Bcr-Abl_Oligo,B)RhoGEF,C)PH,D)C2,E)RhoGAP	A)Bcr-Abl_Oligo,B)C1_1,G-alpha,Histone,PH,PH_5,RGS,Ras,RasGEF_N,RhoGEF,SH3_9,C)Arf,BTK, C1_1,CAMSAP_CH,Dynamin_M,IRS,PH,Pkinase,RA,Ras,RhoGEF,SH3_9,Sif,WD40,D)C2,PI-PLC-X,S_100,EF-hand_10, PI-PLC-Y,EF-hand_like,PLA2_B,FGF,SH2,E)Ras,C1_1,RhoGAP	ABL1	F_actin_bind,Pkinase_Tyr,SH2,SH3_1	Affinity Chromatography Technology	Pubmed:12543778	Physical Association	C2-SH2
BCR	A)Bcr-Abl_Oligo,B)RhoGEF,C)PH,D)C2,E)RhoGAP	A)Bcr-Abl_Oligo,B)C1_1,G-alpha,Histone,PH,PH_5,RGS,Ras,RasGEF_N,RhoGEF,SH3_9,C)Arf,BTK, C1_1,CAMSAP_CH,Dynamin_M,IRS,PH,Pkinase,RA,Ras,RhoGEF,SH3_9,Sif,WD40,D)C2,PI-PLC-X,S_100,EF-hand_10, PI-PLC-Y,EF-hand_like,PLA2_B,FGF,SH2,E)Ras,C1_1,RhoGAP	CDC42	Ras	Pull down	Pubmed:9535855	Direct Interaction	RhoGEF-Ras,PH-Ras,RhoGAP-Ras
BCR	A)Bcr-Abl_Oligo,B)RhoGEF,C)PH,D)C2,E)RhoGAP	A)Bcr-Abl_Oligo,B)C1_1,G-alpha,Histone,PH,PH_5,RGS,Ras,RasGEF_N,RhoGEF,SH3_9,C)Arf,BTK, C1_1,CAMSAP_CH,Dynamin_M,IRS,PH,Pkinase,RA,Ras,RhoGEF,SH3_9,Sif,WD40,D)C2,PI-PLC-X,S_100,EF-hand_10, PI-PLC-Y,EF-hand_like,PLA2_B,FGF,SH2,E)Ras,C1_1,RhoGAP	CRKL	SH2,SH3_1,SH3_2	Affinity Chromatography Technology	Pubmed:8978305	Physical Association	C2-SH2
BCR	A)Bcr-Abl_Oligo,B)RhoGEF,C)PH,D)C2,E)RhoGAP	A)Bcr-Abl_Oligo,B)C1_1,G-alpha,Histone,PH,PH_5,RGS,Ras,RasGEF_N,RhoGEF,SH3_9,C)Arf,BTK, C1_1,CAMSAP_CH,Dynamin_M,IRS,PH,Pkinase,RA,Ras,RhoGEF,SH3_9,Sif,WD40,D)C2,PI-PLC-X,S_100,EF-hand_10, PI-PLC-Y,EF-hand_like,PLA2_B,FGF,SH2,E)Ras,C1_1,RhoGAP	DOK1	IRS	Pull down	Pubmed:9822717	Direct Interaction	PH-IRS
BCR	A)Bcr-Abl_Oligo,B)RhoGEF,C)PH,D)C2,E)RhoGAP	A)Bcr-Abl_Oligo,B)C1_1,G-alpha,Histone,PH,PH_5,RGS,Ras,RasGEF_N,RhoGEF,SH3_9,C)Arf,BTK, C1_1,CAMSAP_CH,Dynamin_M,IRS,PH,Pkinase,RA,Ras,RhoGEF,SH3_9,Sif,WD40,D)C2,PI-PLC-X,S_100,EF-hand_10, PI-PLC-Y,EF-hand_like,PLA2_B,FGF,SH2,E)Ras,C1_1,RhoGAP	FES	FCH,Pkinase_Tyr,SH2	Affinity Chromatography Technology	Pubmed:10706130	Physical Association	C2-SH2
BCR	A)Bcr-Abl_Oligo,B)RhoGEF,C)PH,D)C2,E)RhoGAP	A)Bcr-Abl_Oligo,B)C1_1,G-alpha,Histone,PH,PH_5,RGS,Ras,RasGEF_N,RhoGEF,SH3_9,C)Arf,BTK, C1_1,CAMSAP_CH,Dynamin_M,IRS,PH,Pkinase,RA,Ras,RhoGEF,SH3_9,Sif,WD40,D)C2,PI-PLC-X,S_100,EF-hand_10, PI-PLC-Y,EF-hand_like,PLA2_B,FGF,SH2,E)Ras,C1_1,RhoGAP	GAB2	PH	Affinity Chromatography Technology	Pubmed:15143164	Physical Association	PH-RhoGEF,PH-PH
BCR	A)Bcr-Abl_Oligo,B)RhoGEF,C)PH,D)C2,E)RhoGAP	A)Bcr-Abl_Oligo,B)C1_1,G-alpha,Histone,PH,PH_5,RGS,Ras,RasGEF_N,RhoGEF,SH3_9,C)Arf,BTK, C1_1,CAMSAP_CH,Dynamin_M,IRS,PH,Pkinase,RA,Ras,RhoGEF,SH3_9,Sif,WD40,D)C2,PI-PLC-X,S_100,EF-hand_10, PI-PLC-Y,EF-hand_like,PLA2_B,FGF,SH2,E)Ras,C1_1,RhoGAP	GRB10	BPS,SH2,PH,RA	Pull down	Pubmed:9747873	Direct Interaction	PH-RhoGEF,PH-PH,C2-SH2,PH-RA
BCR	A)Bcr-Abl_Oligo,B)RhoGEF,C)PH,D)C2,E)RhoGAP	A)Bcr-Abl_Oligo,B)C1_1,G-alpha,Histone,PH,PH_5,RGS,Ras,RasGEF_N,RhoGEF,SH3_9,C)Arf,BTK, C1_1,CAMSAP_CH,Dynamin_M,IRS,PH,Pkinase,RA,Ras,RhoGEF,SH3_9,Sif,WD40,D)C2,PI-PLC-X,S_100,EF-hand_10, PI-PLC-Y,EF-hand_like,PLA2_B,FGF,SH2,E)Ras,C1_1,RhoGAP	GRB2	SH2,SH3_1	Pull down	Pubmed:14725908	Direct Interaction	C2-SH2
BCR	A)Bcr-Abl_Oligo,B)RhoGEF,C)PH,D)C2,E)RhoGAP	A)Bcr-Abl_Oligo,B)C1_1,G-alpha,Histone,PH,PH_5,RGS,Ras,RasGEF_N,RhoGEF,SH3_9,C)Arf,BTK, C1_1,CAMSAP_CH,Dynamin_M,IRS,PH,Pkinase,RA,Ras,RhoGEF,SH3_9,Sif,WD40,D)C2,PI-PLC-X,S_100,EF-hand_10, PI-PLC-Y,EF-hand_like,PLA2_B,FGF,SH2,E)Ras,C1_1,RhoGAP	HCK	Pkinase_Tyr,SH2,SH3_1	Affinity Chromatography Technology	Pubmed:12592324	Physical Association	C2-SH2
BCR	A)Bcr-Abl_Oligo,B)RhoGEF,C)PH,D)C2,E)RhoGAP	A)Bcr-Abl_Oligo,B)C1_1,G-alpha,Histone,PH,PH_5,RGS,Ras,RasGEF_N,RhoGEF,SH3_9,C)Arf,BTK, C1_1,CAMSAP_CH,Dynamin_M,IRS,PH,Pkinase,RA,Ras,RhoGEF,SH3_9,Sif,WD40,D)C2,PI-PLC-X,S_100,EF-hand_10, PI-PLC-Y,EF-hand_like,PLA2_B,FGF,SH2,E)Ras,C1_1,RhoGAP	MLLT4	DIL,FHA,PDZ,RA	Enzymatic study	Pubmed:12808105	Direct Interaction	PH-RA
BCR	A)Bcr-Abl_Oligo,B)RhoGEF,C)PH,D)C2,E)RhoGAP	A)Bcr-Abl_Oligo,B)C1_1,G-alpha,Histone,PH,PH_5,RGS,Ras,RasGEF_N,RhoGEF,SH3_9,C)Arf,BTK, C1_1,CAMSAP_CH,Dynamin_M,IRS,PH,Pkinase,RA,Ras,RhoGEF,SH3_9,Sif,WD40,D)C2,PI-PLC-X,S_100,EF-hand_10, PI-PLC-Y,EF-hand_like,PLA2_B,FGF,SH2,E)Ras,C1_1,RhoGAP	PTPN6	SH2,Y_phosphatase	Affinity Chromatography Technology	Pubmed:9788431	Physical Association	C2-SH2
BCR	A)Bcr-Abl_Oligo,B)RhoGEF,C)PH,D)C2,E)RhoGAP	A)Bcr-Abl_Oligo,B)C1_1,G-alpha,Histone,PH,PH_5,RGS,Ras,RasGEF_N,RhoGEF,SH3_9,C)Arf,BTK, C1_1,CAMSAP_CH,Dynamin_M,IRS,PH,Pkinase,RA,Ras,RhoGEF,SH3_9,Sif,WD40,D)C2,PI-PLC-X,S_100,EF-hand_10, PI-PLC-Y,EF-hand_like,PLA2_B,FGF,SH2,E)Ras,C1_1,RhoGAP	RAC1	Ras	Pull down	Pubmed:9535855	Direct Interaction	RhoGEF-Ras,PH-Ras,RhoGAP-Ras
BCR	A)Bcr-Abl_Oligo,B)RhoGEF,C)PH,D)C2,E)RhoGAP	A)Bcr-Abl_Oligo,B)C1_1,G-alpha,Histone,PH,PH_5,RGS,Ras,RasGEF_N,RhoGEF,SH3_9,C)Arf,BTK, C1_1,CAMSAP_CH,Dynamin_M,IRS,PH,Pkinase,RA,Ras,RhoGEF,SH3_9,Sif,WD40,D)C2,PI-PLC-X,S_100,EF-hand_10, PI-PLC-Y,EF-hand_like,PLA2_B,FGF,SH2,E)Ras,C1_1,RhoGAP	RHOA	Ras	Pull down	Pubmed:9535855	Direct Interaction	RhoGEF-Ras,PH-Ras,RhoGAP-Ras
CEP170B	A)FHA,B)CEP170_C	A)ArfGap,BTAD,E1_dh,FHA,Pkinase,Trans_reg_C,hNIFK_binding,B)_	CEP170	CEP170_C,FHA	Affinity Chromatography Technology	Pubmed:20360068	Physical Association	FHA-FHA
CEP170B	A)FHA,B)CEP170_C	A)ArfGap,BTAD,E1_dh,FHA,Pkinase,Trans_reg_C,hNIFK_binding,B)_	KIAA0284	FHA	Affinity Chromatography Technology	Pubmed:20360068	Physical Association	FHA-FHA
CREBBP	A)zf-TAZ,B)KIX,C)Bromodomain,D)DUF902,E)HAT_KAT11,F)ZZ,G)Creb_binding	A)HIF-1a_CTAD,Adeno_E1A,CITED,P53_TAD,STAT1_TAZ2bind,STAT2_C,B)LMSTEN,pKID,C)PHD,Bromodomain,ASF1_hist_chap,DUP902,D)Bromodomain,E)NAP,F)_,G)IRF-3,Nuc_rec_co-act,P53_TAD	AIRE	PHD,SAND,Sp100	Two Hybrid	Pubmed:12929931	Direct Interaction	PHD-Bromodomain
CREBBP	A)zf-TAZ,B)KIX,C)Bromodomain,D)DUF902,E)HAT_KAT11,F)ZZ,G)Creb_binding	A)HIF-1a_CTAD,Adeno_E1A,CITED,P53_TAD,STAT1_TAZ2bind,STAT2_C,B)LMSTEN,pKID,C)PHD,Bromodomain,ASF1_hist_chap,DUP902,D)Bromodomain,E)NAP,F)_,G)IRF-3,Nuc_rec_co-act,P53_TAD	ATF1	bZIP_1,pKID	Pull Down	Pubmed:8663317	Direct Interaction	KIX-pKID,KAT11-pKID
CREBBP	A)zf-TAZ,B)KIX,C)Bromodomain,D)DUF902,E)HAT_KAT11,F)ZZ,G)Creb_binding	A)HIF-1a_CTAD,Adeno_E1A,CITED,P53_TAD,STAT1_TAZ2bind,STAT2_C,B)LMSTEN,pKID,C)PHD,Bromodomain,ASF1_hist_chap,DUP902,D)Bromodomain,E)NAP,F)_,G)IRF-3,Nuc_rec_co-act,P53_TAD	CREB1	pKID,bZIP_1	Pull Down	Pubmed:8663317	Direct Interaction	KIX-pKID,KAT11-pKID
CREBBP	A)zf-TAZ,B)KIX,C)Bromodomain,D)DUF902,E)HAT_KAT11,F)ZZ,G)Creb_binding	A)HIF-1a_CTAD,Adeno_E1A,CITED,P53_TAD,STAT1_TAZ2bind,STAT2_C,B)LMSTEN,pKID,C)PHD,Bromodomain,ASF1_hist_chap,DUP902,D)Bromodomain,E)NAP,F)_,G)IRF-3,Nuc_rec_co-act,P53_TAD	EP300	Bromodomain,Creb_binding,DUF902,KAT11,KIX,zf-TAZ,ZZ	Affinity Chromatography Technology	Pubmed:17970752	Physical Association	Bromodomain-Bromodomain
CREBBP	A)zf-TAZ,B)KIX,C)Bromodomain,D)DUF902,E)HAT_KAT11,F)ZZ,G)Creb_binding	A)HIF-1a_CTAD,Adeno_E1A,CITED,P53_TAD,STAT1_TAZ2bind,STAT2_C,B)LMSTEN,pKID,C)PHD,Bromodomain,ASF1_hist_chap,DUP902,D)Bromodomain,E)NAP,F)_,G)IRF-3,Nuc_rec_co-act,P53_TAD	ING1	ING,PHD	Affinity Chromatography Technology	Pubmed:12015309	Physical Association	PHD-Bromodomain
CREBBP	A)zf-TAZ,B)KIX,C)Bromodomain,D)DUF902,E)HAT_KAT11,F)ZZ,G)Creb_binding	A)HIF-1a_CTAD,Adeno_E1A,CITED,P53_TAD,STAT1_TAZ2bind,STAT2_C,B)LMSTEN,pKID,C)PHD,Bromodomain,ASF1_hist_chap,DUP902,D)Bromodomain,E)NAP,F)_,G)IRF-3,Nuc_rec_co-act,P53_TAD	IRF3	IRF-3	Affinity Chromatography Technology	Pubmed:9566918	Physical Association	IRF-3-Creb_binding
CREBBP	A)zf-TAZ,B)KIX,C)Bromodomain,D)DUF902,E)HAT_KAT11,F)ZZ,G)Creb_binding	A)HIF-1a_CTAD,Adeno_E1A,CITED,P53_TAD,STAT1_TAZ2bind,STAT2_C,B)LMSTEN,pKID,C)PHD,Bromodomain,ASF1_hist_chap,DUP902,D)Bromodomain,E)NAP,F)_,G)IRF-3,Nuc_rec_co-act,P53_TAD	IRF5	IRF,IRF-3	Affinity Chromatography Technology	Pubmed:20935208	Physical Association	IRF-3-Creb_binding
CREBBP	A)zf-TAZ,B)KIX,C)Bromodomain,D)DUF902,E)HAT_KAT11,F)ZZ,G)Creb_binding	A)HIF-1a_CTAD,Adeno_E1A,CITED,P53_TAD,STAT1_TAZ2bind,STAT2_C,B)LMSTEN,pKID,C)PHD,Bromodomain,ASF1_hist_chap,DUP902,D)Bromodomain,E)NAP,F)_,G)IRF-3,Nuc_rec_co-act,P53_TAD	IRF9	IRF,IRF-3	Affinity Chromatography Technology	Pubmed:17923090	Physical Association	IRF-3-Creb_binding
CREBBP	A)zf-TAZ,B)KIX,C)Bromodomain,D)DUF902,E)HAT_KAT11,F)ZZ,G)Creb_binding	A)HIF-1a_CTAD,Adeno_E1A,CITED,P53_TAD,STAT1_TAZ2bind,STAT2_C,B)LMSTEN,pKID,C)PHD,Bromodomain,ASF1_hist_chap,DUP902,D)Bromodomain,E)NAP,F)_,G)IRF-3,Nuc_rec_co-act,P53_TAD	KAT6A	PHD,MOZ_SAS	Pull Down	Pubmed:17697320	Direct Interaction	PHD-Bromodomain
CREBBP	A)zf-TAZ,B)KIX,C)Bromodomain,D)DUF902,E)HAT_KAT11,F)ZZ,G)Creb_binding	A)HIF-1a_CTAD,Adeno_E1A,CITED,P53_TAD,STAT1_TAZ2bind,STAT2_C,B)LMSTEN,pKID,C)PHD,Bromodomain,ASF1_hist_chap,DUP902,D)Bromodomain,E)NAP,F)_,G)IRF-3,Nuc_rec_co-act,P53_TAD	MLL	zf-CXXC,PHD,zf-HC5HC2H,FYRN,FYRC,SET	Pull Down	Pubmed:11864601	Direct Interaction	PHD-Bromodomain
CREBBP	A)zf-TAZ,B)KIX,C)Bromodomain,D)DUF902,E)HAT_KAT11,F)ZZ,G)Creb_binding	A)HIF-1a_CTAD,Adeno_E1A,CITED,P53_TAD,STAT1_TAZ2bind,STAT2_C,B)LMSTEN,pKID,C)PHD,Bromodomain,ASF1_hist_chap,DUP902,D)Bromodomain,E)NAP,F)_,G)IRF-3,Nuc_rec_co-act,P53_TAD	MLL	zf-CXXC,PHD,zf-HC5HC2H,FYRN,FYRC,SET	Pull Down	Pubmed:12205094	Direct Interaction	PHD-Bromodomain
CREBBP	A)zf-TAZ,B)KIX,C)Bromodomain,D)DUF902,E)HAT_KAT11,F)ZZ,G)Creb_binding	A)HIF-1a_CTAD,Adeno_E1A,CITED,P53_TAD,STAT1_TAZ2bind,STAT2_C,B)LMSTEN,pKID,C)PHD,Bromodomain,ASF1_hist_chap,DUP902,D)Bromodomain,E)NAP,F)_,G)IRF-3,Nuc_rec_co-act,P53_TAD	MYB	Myb_DNA-binding_6,Myb_DNA-binding,LMSTEN,Cmyb_C	Pull Down	Pubmed:12196545	Direct Interaction	KAT11-LMSTEN
CREBBP	A)zf-TAZ,B)KIX,C)Bromodomain,D)DUF902,E)HAT_KAT11,F)ZZ,G)Creb_binding	A)HIF-1a_CTAD,Adeno_E1A,CITED,P53_TAD,STAT1_TAZ2bind,STAT2_C,B)LMSTEN,pKID,C)PHD,Bromodomain,ASF1_hist_chap,DUP902,D)Bromodomain,E)NAP,F)_,G)IRF-3,Nuc_rec_co-act,P53_TAD	MYBL1	Cmyb_C,LMSTEN,Myb_DNA-binding	Pull Down	Pubmed:9210395	Direct Interaction	KAT11-LMSTEN
CREBBP	A)zf-TAZ,B)KIX,C)Bromodomain,D)DUF902,E)HAT_KAT11,F)ZZ,G)Creb_binding	A)HIF-1a_CTAD,Adeno_E1A,CITED,P53_TAD,STAT1_TAZ2bind,STAT2_C,B)LMSTEN,pKID,C)PHD,Bromodomain,ASF1_hist_chap,DUP902,D)Bromodomain,E)NAP,F)_,G)IRF-3,Nuc_rec_co-act,P53_TAD	NCOA1	SRC-1,PAS,Nuc_rec_co-act,DUF1518	Pull Down	Pubmed:11113179	Direct Interaction	Creb_binding-Nuc_rec_co-act
CREBBP	A)zf-TAZ,B)KIX,C)Bromodomain,D)DUF902,E)HAT_KAT11,F)ZZ,G)Creb_binding	A)HIF-1a_CTAD,Adeno_E1A,CITED,P53_TAD,STAT1_TAZ2bind,STAT2_C,B)LMSTEN,pKID,C)PHD,Bromodomain,ASF1_hist_chap,DUP902,D)Bromodomain,E)NAP,F)_,G)IRF-3,Nuc_rec_co-act,P53_TAD	NCOA2	PAS,PAS_11,SRC-1,Nuc_rec_co-act,DUF1518	Pull Down	Pubmed:15657427	Direct Interaction	Creb_binding-Nuc_rec_co-act
CREBBP	A)zf-TAZ,B)KIX,C)Bromodomain,D)DUF902,E)HAT_KAT11,F)ZZ,G)Creb_binding	A)HIF-1a_CTAD,Adeno_E1A,CITED,P53_TAD,STAT1_TAZ2bind,STAT2_C,B)LMSTEN,pKID,C)PHD,Bromodomain,ASF1_hist_chap,DUP902,D)Bromodomain,E)NAP,F)_,G)IRF-3,Nuc_rec_co-act,P53_TAD	NCOA3	SRC-1,PAS,Nuc_rec_co-act,DUF1518	Pull Down	Pubmed:8616895	Direct Interaction	Creb_binding-Nuc_rec_co-act
CREBBP	A)zf-TAZ,B)KIX,C)Bromodomain,D)DUF902,E)HAT_KAT11,F)ZZ,G)Creb_binding	A)HIF-1a_CTAD,Adeno_E1A,CITED,P53_TAD,STAT1_TAZ2bind,STAT2_C,B)LMSTEN,pKID,C)PHD,Bromodomain,ASF1_hist_chap,DUP902,D)Bromodomain,E)NAP,F)_,G)IRF-3,Nuc_rec_co-act,P53_TAD	PYGO2	PHD	Affinity Chromatography Technology	Pubmed:19555349	Physical Association	PHD-Bromodomain
CREBBP	A)zf-TAZ,B)KIX,C)Bromodomain,D)DUF902,E)HAT_KAT11,F)ZZ,G)Creb_binding	A)HIF-1a_CTAD,Adeno_E1A,CITED,P53_TAD,STAT1_TAZ2bind,STAT2_C,B)LMSTEN,pKID,C)PHD,Bromodomain,ASF1_hist_chap,DUP902,D)Bromodomain,E)NAP,F)_,G)IRF-3,Nuc_rec_co-act,P53_TAD	SMARCA4	BRK,Bromodomain,Helicase_C,HSA,QLQ,SnAC,SNF2_N	Affinity Chromatography Technology	Pubmed:9584200	Physical Association	Bromodomain-Bromodomain
CREBBP	A)zf-TAZ,B)KIX,C)Bromodomain,D)DUF902,E)HAT_KAT11,F)ZZ,G)Creb_binding	A)HIF-1a_CTAD,Adeno_E1A,CITED,P53_TAD,STAT1_TAZ2bind,STAT2_C,B)LMSTEN,pKID,C)PHD,Bromodomain,ASF1_hist_chap,DUP902,D)Bromodomain,E)NAP,F)_,G)IRF-3,Nuc_rec_co-act,P53_TAD	STAT1	SH2,STAT_alpha,STAT_bind,STAT_int,STAT1_TAZ2bind	Pull Down	Pubmed:8986769	Direct Interaction	STAT1_TAZ2bind-zf-TAZ,
CREBBP	A)zf-TAZ,B)KIX,C)Bromodomain,D)DUF902,E)HAT_KAT11,F)ZZ,G)Creb_binding	A)HIF-1a_CTAD,Adeno_E1A,CITED,P53_TAD,STAT1_TAZ2bind,STAT2_C,B)LMSTEN,pKID,C)PHD,Bromodomain,ASF1_hist_chap,DUP902,D)Bromodomain,E)NAP,F)_,G)IRF-3,Nuc_rec_co-act,P53_TAD	STAT2	SH2,STAT_alpha,STAT_bind,STAT_int,STAT2_C	Pull Down	Pubmed:8848048	Direct Interaction	STAT2_C-zf-TAZ
CREBBP	A)zf-TAZ,B)KIX,C)Bromodomain,D)DUF902,E)HAT_KAT11,F)ZZ,G)Creb_binding	A)HIF-1a_CTAD,Adeno_E1A,CITED,P53_TAD,STAT1_TAZ2bind,STAT2_C,B)LMSTEN,pKID,C)PHD,Bromodomain,ASF1_hist_chap,DUP902,D)Bromodomain,E)NAP,F)_,G)IRF-3,Nuc_rec_co-act,P53_TAD	STAT6	SH2,STAT_alpha,STAT_bind,STAT_int,STAT6_C	Affinity Chromatography Technology	Pubmed:15695802	Physical Association	STAT2_C-zf-TAZ
ETV6	A)SAM_PNT,B)Ets	A)SAM_PNT,Phage_lysozyme,B)SRF-TF,Ank_2,PAX,Ets	ETV6	SAM_PNT,Ets	Affinity Chromatography Technology	Pubmed:9695962	Physical Association	SAM_PNT-SAM_PNT,Ets-Ets
ETV6	A)SAM_PNT,B)Ets	A)SAM_PNT,Phage_lysozyme,B)SRF-TF,Ank_2,PAX,Ets	FLI1	Ets,SAM_PNT	Two hybrid	Pubmed:9651344	Direct Interaction	SAM_PNT-SAM_PNT,Ets-Ets
EWSR1	A)RRM_6,B)zf-RanBP	A)RRM_6,RRM_5,RRM_1,NUDIX_2,Vinculin,zf-RNPHF,B)ubiquitin,Ras	CPSF7	RRM_1	Two hybrid	Pubmed:16189514	Direct Interaction	RRM_1-RRM_6
EWSR1	A)RRM_6,B)zf-RanBP	A)RRM_6,RRM_5,RRM_1,NUDIX_2,Vinculin,zf-RNPHF,B)ubiquitin,Ras	EWSR1	RRM_6,zf-RanBP	Two hybrid	Pubmed:21988832	Direct Interaction	RRM_6-RRM_6
EWSR1	A)RRM_6,B)zf-RanBP	A)RRM_6,RRM_5,RRM_1,NUDIX_2,Vinculin,zf-RNPHF,B)ubiquitin,Ras	FUS	RRM_1,zf-RanBP	Two hybrid	Pubmed:21988832	Direct Interaction	RRM_1-RRM_6
EWSR1	A)RRM_6,B)zf-RanBP	A)RRM_6,RRM_5,RRM_1,NUDIX_2,Vinculin,zf-RNPHF,B)ubiquitin,Ras	GPBP1L1	Vasculin	Two hybrid	Pubmed:16189514	Direct Interaction	RRM_6-Vasculin
EWSR1	A)RRM_6,B)zf-RanBP	A)RRM_6,RRM_5,RRM_1,NUDIX_2,Vinculin,zf-RNPHF,B)ubiquitin,Ras	HERPUD1	ubiquitin	Two hybrid	Pubmed:16189514	Direct Interaction	zf-RanBP-ubiquitin
EWSR1	A)RRM_6,B)zf-RanBP	A)RRM_6,RRM_5,RRM_1,NUDIX_2,Vinculin,zf-RNPHF,B)ubiquitin,Ras	NONO	NOPS,RRM_1	Two hybrid	Pubmed:21988832	Direct Interaction	RRM_1-RRM_6
EWSR1	A)RRM_6,B)zf-RanBP	A)RRM_6,RRM_5,RRM_1,NUDIX_2,Vinculin,zf-RNPHF,B)ubiquitin,Ras	RAB37	Ras	Two hybrid	Pubmed:16189514	Direct Interaction	zf-RanBP-Ras
EWSR1	A)RRM_6,B)zf-RanBP	A)RRM_6,RRM_5,RRM_1,NUDIX_2,Vinculin,zf-RNPHF,B)ubiquitin,Ras	RAD23A	UBA,ubiquitin,XPC-binding	Two hybrid	Pubmed:16189514	Direct Interaction	zf-RanBP-ubiquitin
EWSR1	A)RRM_6,B)zf-RanBP	A)RRM_6,RRM_5,RRM_1,NUDIX_2,Vinculin,zf-RNPHF,B)ubiquitin,Ras	RALYL	RRM_1	Two hybrid	Pubmed:16189514	Direct Interaction	RRM_1-RRM_6
EWSR1	A)RRM_6,B)zf-RanBP	A)RRM_6,RRM_5,RRM_1,NUDIX_2,Vinculin,zf-RNPHF,B)ubiquitin,Ras	RASL11B	Ras	Two hybrid	Pubmed:16189514	Direct Interaction	zf-RanBP-Ras
EWSR1	A)RRM_6,B)zf-RanBP	A)RRM_6,RRM_5,RRM_1,NUDIX_2,Vinculin,zf-RNPHF,B)ubiquitin,Ras	RBPMS	RRM_1	Two hybrid	Pubmed:16189514	Direct Interaction	RRM_1-RRM_6
EWSR1	A)RRM_6,B)zf-RanBP	A)RRM_6,RRM_5,RRM_1,NUDIX_2,Vinculin,zf-RNPHF,B)ubiquitin,Ras	SF3B4	RRM_1	Two hybrid	Pubmed:21988832	Direct Interaction	RRM_1-RRM_6
EWSR1	A)RRM_6,B)zf-RanBP	A)RRM_6,RRM_5,RRM_1,NUDIX_2,Vinculin,zf-RNPHF,B)ubiquitin,Ras	SRSF5	RRM_1	biochemical	Pubmed:22939629	Colocalization	RRM_1-RRM_6
FGFR1	A)I-set,B)Pkinase_Tyr	A)C2-set,FGF,Ig_3,Pkinase,V-set,C2-set_2,I-set,LRR_8,SBP_bac_1,fn3,CSF-1,IL34,NGF,SCF,Carb_anhydrase,Ig_2,PDGF,Telethonin,B)Inhibitor_Mig-6, Y_phosphatase,Pkinase_Tyr,SH3_9,EphA2_TM,CH,SH3_1,Pkinase,BPS,AvrPto, FERM_M,SH2	ERBB3	Furin-like,Pkinase_Tyr,Recep_L_domain	Unspecified Method	Pubmed:16273093	Direct Interaction	Pkinase_Tyr-Pkinase_Tyr
FGFR1	A)I-set,B)Pkinase_Tyr	A)C2-set,FGF,Ig_3,Pkinase,V-set,C2-set_2,I-set,LRR_8,SBP_bac_1,fn3,CSF-1,IL34,NGF,SCF,Carb_anhydrase,Ig_2,PDGF,Telethonin,B)Inhibitor_Mig-6, Y_phosphatase,Pkinase_Tyr,SH3_9,EphA2_TM,CH,SH3_1,Pkinase,BPS,AvrPto, FERM_M,SH2	FGF1	FGF	Pull Down	Pubmed:8576175	Direct Interaction	I-set-FGF
FGFR1	A)I-set,B)Pkinase_Tyr	A)C2-set,FGF,Ig_3,Pkinase,V-set,C2-set_2,I-set,LRR_8,SBP_bac_1,fn3,CSF-1,IL34,NGF,SCF,Carb_anhydrase,Ig_2,PDGF,Telethonin,B)Inhibitor_Mig-6, Y_phosphatase,Pkinase_Tyr,SH3_9,EphA2_TM,CH,SH3_1,Pkinase,BPS,AvrPto, FERM_M,SH2	FGF2	FGF	Pull Down	Pubmed:10950949	Direct Interaction	I-set-FGF
FGFR1	A)I-set,B)Pkinase_Tyr	A)C2-set,FGF,Ig_3,Pkinase,V-set,C2-set_2,I-set,LRR_8,SBP_bac_1,fn3,CSF-1,IL34,NGF,SCF,Carb_anhydrase,Ig_2,PDGF,Telethonin,B)Inhibitor_Mig-6, Y_phosphatase,Pkinase_Tyr,SH3_9,EphA2_TM,CH,SH3_1,Pkinase,BPS,AvrPto, FERM_M,SH2	FGF23	FGF	Affinity Chromatography Technology	Pubmed:22393163	Physical Association	I-set-FGF
FGFR1	A)I-set,B)Pkinase_Tyr	A)C2-set,FGF,Ig_3,Pkinase,V-set,C2-set_2,I-set,LRR_8,SBP_bac_1,fn3,CSF-1,IL34,NGF,SCF,Carb_anhydrase,Ig_2,PDGF,Telethonin,B)Inhibitor_Mig-6, Y_phosphatase,Pkinase_Tyr,SH3_9,EphA2_TM,CH,SH3_1,Pkinase,BPS,AvrPto, FERM_M,SH2	FGFR1	I-set,I-set,I-set,Pkinase_Tyr	Pull Down	Pubmed:11030354	Direct Interaction	Pkinase_Tyr-Pkinase_Tyr,I-set-I-set
FGFR1	A)I-set,B)Pkinase_Tyr	A)C2-set,FGF,Ig_3,Pkinase,V-set,C2-set_2,I-set,LRR_8,SBP_bac_1,fn3,CSF-1,IL34,NGF,SCF,Carb_anhydrase,Ig_2,PDGF,Telethonin,B)Inhibitor_Mig-6, Y_phosphatase,Pkinase_Tyr,SH3_9,EphA2_TM,CH,SH3_1,Pkinase,BPS,AvrPto, FERM_M,SH2	ITK	BTK,PH,Pkinase_Tyr,SH2,SH3_1	Unspecified Method	Pubmed:22974441	Direct Interaction	Pkinase_Tyr-Pkinase_Tyr,SH2-Pkinase_Tyr,SH3_1-Pkinase_Tyr
FGFR1	A)I-set,B)Pkinase_Tyr	A)C2-set,FGF,Ig_3,Pkinase,V-set,C2-set_2,I-set,LRR_8,SBP_bac_1,fn3,CSF-1,IL34,NGF,SCF,Carb_anhydrase,Ig_2,PDGF,Telethonin,B)Inhibitor_Mig-6, Y_phosphatase,Pkinase_Tyr,SH3_9,EphA2_TM,CH,SH3_1,Pkinase,BPS,AvrPto, FERM_M,SH2	JAK2	SH2,Pkinase_Tyr,Pkinase_Tyr	Affinity Chromatography Technology	Pubmed:20388777	Physical Association	Pkinase_Tyr-Pkinase_Tyr,SH2-Pkinase_Tyr
FGFR1	A)I-set,B)Pkinase_Tyr	A)C2-set,FGF,Ig_3,Pkinase,V-set,C2-set_2,I-set,LRR_8,SBP_bac_1,fn3,CSF-1,IL34,NGF,SCF,Carb_anhydrase,Ig_2,PDGF,Telethonin,B)Inhibitor_Mig-6, Y_phosphatase,Pkinase_Tyr,SH3_9,EphA2_TM,CH,SH3_1,Pkinase,BPS,AvrPto, FERM_M,SH2	NCK1	SH2,SH3_1,SH3_9	Unspecified Method	Pubmed:22974441	Direct Interaction	SH2-Pkinase_Tyr,SH3_1-Pkinase_Tyr,SH3_9-Pkinase_Tyr
FGFR1	A)I-set,B)Pkinase_Tyr	A)C2-set,FGF,Ig_3,Pkinase,V-set,C2-set_2,I-set,LRR_8,SBP_bac_1,fn3,CSF-1,IL34,NGF,SCF,Carb_anhydrase,Ig_2,PDGF,Telethonin,B)Inhibitor_Mig-6, Y_phosphatase,Pkinase_Tyr,SH3_9,EphA2_TM,CH,SH3_1,Pkinase,BPS,AvrPto, FERM_M,SH2	PLCG1	C2,EF-hand_like,PI-PLC-X,PI-PLC-Y,SH2,SH3_1	Two Hybrid	Pubmed:9660748	Direct Interaction	SH2-Pkinase_Tyr,SH3_1-Pkinase_Tyr
FGFR1	A)I-set,B)Pkinase_Tyr	A)C2-set,FGF,Ig_3,Pkinase,V-set,C2-set_2,I-set,LRR_8,SBP_bac_1,fn3,CSF-1,IL34,NGF,SCF,Carb_anhydrase,Ig_2,PDGF,Telethonin,B)Inhibitor_Mig-6, Y_phosphatase,Pkinase_Tyr,SH3_9,EphA2_TM,CH,SH3_1,Pkinase,BPS,AvrPto, FERM_M,SH2	PTK6	A)SH3_9,B)SH2,C)Pkinase_Tyr	Unspecified Method	Pubmed:22974441	Direct Interaction	Pkinase_Tyr-Pkinase_Tyr,SH2-Pkinase_Tyr,SH3_9-Pkinase_Tyr
FGFR1	A)I-set,B)Pkinase_Tyr	A)C2-set,FGF,Ig_3,Pkinase,V-set,C2-set_2,I-set,LRR_8,SBP_bac_1,fn3,CSF-1,IL34,NGF,SCF,Carb_anhydrase,Ig_2,PDGF,Telethonin,B)Inhibitor_Mig-6, Y_phosphatase,Pkinase_Tyr,SH3_9,EphA2_TM,CH,SH3_1,Pkinase,BPS,AvrPto, FERM_M,SH2	RPS6KA3	Pkinase,Pkinase_C	Affinity Chromatography Technology	Pubmed:24141780	Physical Association	Pkinase_Tyr-Pkinase,Pkinase-I-set
FGFR1	A)I-set,B)Pkinase_Tyr	A)C2-set,FGF,Ig_3,Pkinase,V-set,C2-set_2,I-set,LRR_8,SBP_bac_1,fn3,CSF-1,IL34,NGF,SCF,Carb_anhydrase,Ig_2,PDGF,Telethonin,B)Inhibitor_Mig-6, Y_phosphatase,Pkinase_Tyr,SH3_9,EphA2_TM,CH,SH3_1,Pkinase,BPS,AvrPto, FERM_M,SH2	SRC	Pkinase_Tyr,SH2,SH3_1	Affinity Chromatography Technology	Pubmed:20388777	Physical Association	Pkinase_Tyr-Pkinase_Tyr,SH2-Pkinase_Tyr,SH3_1-Pkinase_Tyr
FGFR1	A)I-set,B)Pkinase_Tyr	A)C2-set,FGF,Ig_3,Pkinase,V-set,C2-set_2,I-set,LRR_8,SBP_bac_1,fn3,CSF-1,IL34,NGF,SCF,Carb_anhydrase,Ig_2,PDGF,Telethonin,B)Inhibitor_Mig-6, Y_phosphatase,Pkinase_Tyr,SH3_9,EphA2_TM,CH,SH3_1,Pkinase,BPS,AvrPto, FERM_M,SH2	STAT3	SH2,STAT_alpha,STAT_bind,STAT_int	Affinity Chromatography Technology	Pubmed:20388777	Physical Association	SH2-Pkinase_Tyr
FGFR1	A)I-set,B)Pkinase_Tyr	A)C2-set,FGF,Ig_3,Pkinase,V-set,C2-set_2,I-set,LRR_8,SBP_bac_1,fn3,CSF-1,IL34,NGF,SCF,Carb_anhydrase,Ig_2,PDGF,Telethonin,B)Inhibitor_Mig-6, Y_phosphatase,Pkinase_Tyr,SH3_9,EphA2_TM,CH,SH3_1,Pkinase,BPS,AvrPto, FERM_M,SH2	VAV1	C1_1,CH,PH,RhoGEF,SH2,SH3_1	Unspecified Method	Pubmed:22974441	Direct Interaction	SH2-Pkinase_Tyr,SH3_1-Pkinase_Tyr,CH-Pkinase_Tyr
FLI1	A)SAM_PNT,B)Ets	A)SAM_PNT,Phage_lysozyme,B)SRF-TF,Ank_2,PAX,Ets	ETV6	SAM_PNT,Ets	Pull Down	Pubmed:9651344	Direct Interaction	SAM_PNT-SAM_PNT,Ets-Ets
FLI1	A)SAM_PNT,B)Ets	A)SAM_PNT,Phage_lysozyme,B)SRF-TF,Ank_2,PAX,Ets	ETV6	SAM_PNT,Ets	Affinity Chromatography Technology	Pubmed:9651344	Physical Association	SAM_PNT-SAM_PNT,Ets-Ets
FLI1	A)SAM_PNT,B)Ets	A)SAM_PNT,Phage_lysozyme,B)SRF-TF,Ank_2,PAX,Ets	SRF	SRF-TF	Pull Down	Pubmed:10606656	Direct Interaction	SRF-TF-Ets
GAS7	A)SH3_9,B)WW,C)FCH	A)SAMP,SH3_9,ubiquitin,Ank_2,EspF,FCH,Lys,PH,Pkinase_Tyr,LRR_4,RhoGEF,B)WW,EF-hand_2,HECT,Rotamase,C)FCH,SH3_9	APBB1IP	PH,RA	Pull Down	Pubmed:16055720	Direct Interaction	SH3_9-PH
GAS7	A)SH3_9,B)WW,C)FCH	A)SAMP,SH3_9,ubiquitin,Ank_2,EspF,FCH,Lys,PH,Pkinase_Tyr,ubiquitin,LRR_4,RhoGEF,B)WW,EF-hand_2,HECT,Rotamase,C)FCH,SH3_9	GAS7	SH3_9,WW,FCH	Pull Down	Pubmed:12957285	Direct Interaction	SH3_9-SH3_9,SH3_9-FCH,WW-WW
GAS7	A)SH3_9,B)WW,C)FCH	A)SAMP,SH3_9,ubiquitin,Ank_2,EspF,FCH,Lys,PH,Pkinase_Tyr,ubiquitin,LRR_4,RhoGEF,B)WW,EF-hand_2,HECT,Rotamase,C)FCH,SH3_9	SF3A1	PRP21_like_P,Surp,ubiquitin	Pull Down	Pubmed:16055720	Direct Interaction	SH3_9-ubiquitin
HOXC13	A)HoxA13_N,B)Homeobox	A)No,A)Homeobox,Pou,SBP_bac_1,SRF-TF,CUT,HNF-1_N	HOXC9	Homeobox,Hox9_act	Two hybrid	Pubmed:20211142	Direct interaction	Homeobox-Homeobox
HOXC13	A)HoxA13_N,B)Homeobox	A)No,A)Homeobox,Pou,SBP_bac_1,SRF-TF,CUT,HNF-1_N	RHOXF2	Homeobox	Two Hybrid	Pubmed:20211142	Direct Interaction	Homeobox-Homeobox
IGHG1	A)V-set,B)C1-set	A)7tm_1,AMA-1,Adhesin_Dr,Asp,BaffR-Tall_bind,C2-set_2,CUB,Corona_S1,DHFR_1,DUF1949,EGF_3,EpoR_lig-bind,Flavi_glycoprot,GFP,Gag_p24,HH_signal,Hepatitis_core,I-set,IL15,IL8,Integrin_beta,Ion_trans_2,LRR_8,Lipoprot_C,MHC_I,NODP,PDGF,Peptidase_M27,Prion,Ras,Rhv,SAG,SP2,Secretin_N,Stap_Strp_toxin,TNF,Thioredoxin,Toxin_R_bind_N,V-set_CD47,WD40,A2M,Activin_recp,Alpha-amylase,B,Bet_v_1,COX1,Calici_coat_C…	TRIM21	zf-C3HC4,zf-B_box,SPRY,PRY	Pull Down	Pubmed:17400754	Direct Interaction	C1-set-SPRY
IGHM	A)V-set,B)C1-set	A)7tm_1,AMA-1,Adhesin_Dr,Asp,BaffR-Tall_bind,C2-set_2,CUB,Corona_S1,DHFR_1,DUF1949,EGF_3,EpoR_lig-bind,Flavi_glycoprot,GFP,Gag_p24,HH_signal,Hepatitis_core,I-set,IL15,IL8,Integrin_beta,Ion_trans_2,LRR_8,Lipoprot_C,MHC_I,NODP,PDGF,Peptidase_M27,Prion,Ras,Rhv,SAG,SP2,Secretin_N,Stap_Strp_toxin,TNF,Thioredoxin,Toxin_R_bind_N,V-set_CD47,WD40,A2M,Activin_recp,Alpha-amylase,B,Bet_v_1,COX1,Calici_coat_C…	SEL1L	WD40	Affinity Chromatography Technology	Pubmed:18314878	Physical Association	V-set-WD40
KAT6A	A)PHD,B)MOZ_SAS	A)PHD,Bromodomain,JmjC,RRM_1,B)MOZ_SAS,PEHE	BRPF1	Bromodomain,EPL1,PWWP	Affinity Chromatography Technology	Pubmed:19001415	Physical Association	Bromodomain-PHD
KAT6A	A)PHD,B)MOZ_SAS	A)PHD,Bromodomain,JmjC,RRM_1,B)MOZ_SAS,PEHE	CREBBP	Bromodomain,Creb_binding,DUF902,KAT11,KIX,zf-TAZ,ZZ	Affinity Chromatography Technology	Pubmed:15657427	Physical Association	Bromodomain-PHD
KAT6A	A)PHD,B)MOZ_SAS	A)PHD,Bromodomain,JmjC,RRM_1,B)MOZ_SAS,PEHE	EP300	Bromodomain,Creb_binding,DUF902,KAT11,KIX,zf-TAZ,ZZ	Affinity Chromatography Technology	Pubmed:19001415	Physical Association	Bromodomain-PHD
KAT6A	A)PHD,B)MOZ_SAS	A)PHD,Bromodomain,JmjC,RRM_1,B)MOZ_SAS,PEHE	ING5	ING,PHD	Affinity Chromatography Technology	Pubmed:18794358	Physical Association	PHD-PHD
KAT6A	A)PHD,B)MOZ_SAS	A)PHD,Bromodomain,JmjC,RRM_1,B)MOZ_SAS,PEHE	MLL	zf-CXXC,PHD,zf-HC5HC2H,FYRN,FYRC,SET	Affinity Chromatography Technology	Pubmed:20581860	Physical Association	PHD-PHD
MKL1	A)RPEL,B)SAP	A)RPEL,Actin,B)Ku_N,Ku_C	ACTB	Actin	Affinity Chromatography Technology	Pubmed:21670154	Physical Association	Actin-RPEL
MKL1	A)RPEL,B)SAP	A)RPEL,Actin,B)Ku_N,Ku_C	MKL2	RPEL,SAP	Affinity Chromatography Technology	Pubmed:14565952	Physical Association	RPEL-RPEL
MLL	A)zf-CXXC,B)PHD,C)zf-HC5HC2H,D)FYRN,E)FYRC,F)SET	A)DNA_methylase,B)PHD,Bromodomain,JmjC,RRM_1,C)_,D)FYRC,E)FYRN,F)MORN,Pre-SET,Rubis-subs-bind	CREBBP	Bromodomain,Creb_binding,DUF902,KAT11,KIX,zf-TAZ,ZZ	Pull Down	Pubmed:11259575	Direct Interaction	Bromodomain-PHD
MLL	A)zf-CXXC,B)PHD,C)zf-HC5HC2H,D)FYRN,E)FYRC,F)SET	A)DNA_methylase,B)PHD,Bromodomain,JmjC,RRM_1,C)_,D)FYRC,E)FYRN,F)MORN,Pre-SET,Rubis-subs-bind	CXXC1	PHD,zf-CpG_bind_C,zf-CXXC	Affinity Chromatography Technology	Pubmed:18082152	Physical Association	PHD-PHD
MLL	A)zf-CXXC,B)PHD,C)zf-HC5HC2H,D)FYRN,E)FYRC,F)SET	A)DNA_methylase,B)PHD,Bromodomain,JmjC,RRM_1,C)_,D)FYRC,E)FYRN,F)MORN,Pre-SET,Rubis-subs-bind	KAT6A	PHD,MOZ_SAS	Affinity Chromatography Technology	Pubmed:20581860	Physical Association	PHD-PHD
MLL	A)zf-CXXC,B)PHD,C)zf-HC5HC2H,D)FYRN,E)FYRC,F)SET	A)DNA_methylase,B)PHD,Bromodomain,JmjC,RRM_1,C)_,D)FYRC,E)FYRN,F)MORN,Pre-SET,Rubis-subs-bind	MLL	zf-CXXC,PHD,zf-HC5HC2H,FYRN,FYRC,SET	Pull Down	Pubmed:11313484	Direct Interaction	PHD-PHD
MLL	A)zf-CXXC,B)PHD,C)zf-HC5HC2H,D)FYRN,E)FYRC,F)SET	A)DNA_methylase,B)PHD,Bromodomain,JmjC,RRM_1,C)_,D)FYRC,E)FYRN,F)MORN,Pre-SET,Rubis-subs-bind	NCL	RRM_1	Biochemical Method	Pubmed:22939629	Colocalization	PHD-RRM_1
MYH11	A)Myosin_N,B)Myosin_head,C)Myosin_tail_1	A)Myosin_head,EF-hand_7,B)Myosin_head,EF-hand_7,EF-hand_6,Myosin_N,Actin,IQ,Tropomyosin,C)_	ACTA2	Actin	biochemical	pubmed:22939629	colocalization	Myosin_head-Actin
MYH11	A)Myosin_N,B)Myosin_head,C)Myosin_tail_1	A)Myosin_head,EF-hand_7,B)Myosin_head,EF-hand_7,EF-hand_6,Myosin_N,Actin,IQ,Tropomyosin,C)_	ACTB	Actin	biochemical	pubmed:22939629	colocalization	Myosin_head-Actin
NCOA2	A)PAS,B)PAS_11,C)SRC-1,D)Nuc_rec_co-act,E)DUF1518	A)PAS,PAS_11,Response_reg,B)PAS_11,PAS,C)Hormone_recep,D)Creb_binding,E)_	CREBBP	Bromodomain,Creb_binding,DUF902,KAT11,KIX,zf-TAZ,ZZ	Affinity Chromatography Technology	Pubmed:9192892	Physical Association	Nuc_rec_co-act-Creb_binding
NCOA2	A)PAS,B)PAS_11,C)SRC-1,D)Nuc_rec_co-act,E)DUF1518	A)PAS,PAS_11,Response_reg,B)PAS_11,PAS,C)Hormone_recep,D)Creb_binding,E)_	EP300	Bromodomain,Creb_binding,DUF902,KAT11,KIX,zf-TAZ,ZZ	Affinity Chromatography Technology	Pubmed:20448036	Physical Association	Nuc_rec_co-act-Creb_binding
NCOA2	A)PAS,B)PAS_11,C)SRC-1,D)Nuc_rec_co-act,E)DUF1518	A)PAS,PAS_11,Response_reg,B)PAS_11,PAS,C)Hormone_recep,D)Creb_binding,E)_	ESR1	ESR1_C,Hormone_recep,Oest_recep,zf-C4	Pull down	Pubmed:11937504	Direct Interaction	SRC-1-Hormone_recep
NCOA2	A)PAS,B)PAS_11,C)SRC-1,D)Nuc_rec_co-act,E)DUF1518	A)PAS,PAS_11,Response_reg,B)PAS_11,PAS,C)Hormone_recep,D)Creb_binding,E)_	ESRRB	Hormone_recep,zf-C4	Pull down	Pubmed:10598588	Direct Interaction	SRC-1-Hormone_recep
NCOA2	A)PAS,B)PAS_11,C)SRC-1,D)Nuc_rec_co-act,E)DUF1518	A)PAS,PAS_11,Response_reg,B)PAS_11,PAS,C)Hormone_recep,D)Creb_binding,E)_	NCOA1	SRC-1,PAS,Nuc_rec_co-act,DUF1518	Affinity Chromatography Technology	Pubmed:18267973	Physical Association	PAS-PAS_11,PAS-PAS
NCOA2	A)PAS,B)PAS_11,C)SRC-1,D)Nuc_rec_co-act,E)DUF1518	A)PAS,PAS_11,Response_reg,B)PAS_11,PAS,C)Hormone_recep,D)Creb_binding,E)_	NCOA2	PAS,PAS_11,SRC-1,Nuc_rec_co-act,DUF1518	Pull down	Pubmed:11514567	Direct Interaction	PAS-PAS_11,PAS-PAS
NCOA2	A)PAS,B)PAS_11,C)SRC-1,D)Nuc_rec_co-act,E)DUF1518	A)PAS,PAS_11,Response_reg,B)PAS_11,PAS,C)Hormone_recep,D)Creb_binding,E)_	NCOA3	SRC-1,PAS,Nuc_rec_co-act,DUF1518	Affinity Chromatography Technology	Pubmed:18267973	Physical Association	PAS-PAS_11,PAS-PAS
NCOA2	A)PAS,B)PAS_11,C)SRC-1,D)Nuc_rec_co-act,E)DUF1518	A)PAS,PAS_11,Response_reg,B)PAS_11,PAS,C)Hormone_recep,D)Creb_binding,E)_	NR3C1	Hormone_recep,zf-C4,GCR	Pull down	Pubmed:9920895	Direct Interaction	SRC-1-Hormone_recep
NCOA2	A)PAS,B)PAS_11,C)SRC-1,D)Nuc_rec_co-act,E)DUF1518	A)PAS,PAS_11,Response_reg,B)PAS_11,PAS,C)Hormone_recep,D)Creb_binding,E)_	PGR	Hormone_recep,Prog_receptor,zf-C4	Pull down	Pubmed:10757795	Direct Interaction	SRC-1-Hormone_recep
NCOA2	A)PAS,B)PAS_11,C)SRC-1,D)Nuc_rec_co-act,E)DUF1518	A)PAS,PAS_11,Response_reg,B)PAS_11,PAS,C)Hormone_recep,D)Creb_binding,E)_	RARA	zf-C4,Hormone_recep	Pull down	Pubmed:12503607	Direct Interaction	SRC-1-Hormone_recep
NCOA2	A)PAS,B)PAS_11,C)SRC-1,D)Nuc_rec_co-act,E)DUF1518	A)PAS,PAS_11,Response_reg,B)PAS_11,PAS,C)Hormone_recep,D)Creb_binding,E)_	THRB	Hormone_recep,zf-C4	Pull down	Pubmed:9920895	Direct Interaction	SRC-1-Hormone_recep
NCOA2	A)PAS,B)PAS_11,C)SRC-1,D)Nuc_rec_co-act,E)DUF1518	A)PAS,PAS_11,Response_reg,B)PAS_11,PAS,C)Hormone_recep,D)Creb_binding,E)_	VDR	Hormone_recep,zf-C4	Pull down	Pubmed:10748178	Direct Interaction	SRC-1-Hormone_recep
NUP214	WD40	DUF1899,IRK,ARPC4,EZH2_WD-Binding,PH,Sec16_C,RGS,Cytochrom_C,G-gamma,eIF2A,Sec16,Nup96,Phosducin,MMS1_N,DUF1900,CAF1C_H4-bd,DEP,Methyltransf_4,G-alpha,Lipase_GDSL_2,Nucleopor_Nup85,PI3_PI4_kinase,Ribosomal_S17e,P16-Arc,Mad3_BUB1_II,CPSF_A,HORMA,V-set,WD40,PRMT5,Ribosomal_S9	RAE1	WD40	Affinity Chromatography Technology	Pubmed:20360068	Physical Association	WD40-WD40
Nup98	A)Nucleoporin2,B)Nup96	A)Nucleoporin2,B)Nup96,WD40,Nup84_Nup100	NUP107	Nup84_Nup100	Affinity Chromatography Technology	Pubmed:20360068	Physical Association	Nup96-Nup84_Nup100
Nup98	A)Nucleoporin2,B)Nup96	A)Nucleoporin2,B)Nup96,WD40,Nup84_Nup100	NUP37	WD40	Affinity Chromatography Technology	Pubmed:20360068	Physical Association	Nup96-WD40
Nup98	A)Nucleoporin2,B)Nup96	A)Nucleoporin2,B)Nup96,WD40,Nup84_Nup100	NUP43	WD40	Affinity Chromatography Technology	Pubmed:20360068	Physical Association	Nup96-WD40
Nup98	A)Nucleoporin2,B)Nup96	A)Nucleoporin2,B)Nup96,WD40,Nup84_Nup100	NUP98	Nucleoporin2,Nup96	Affinity Chromatography Technology	Pubmed:20360068	Physical Association	Nup96-Nup96
NUP98	A)Nucleoporin2,B)Nup96	A)Nucleoporin2,B)Nup96,WD40,Nup84_Nup100	RAE1	WD40	Pull down	Pubmed:11352911	Direct Interaction	Nup96-WD40
Nup98	A)Nucleoporin2,B)Nup96	A)Nucleoporin2,B)Nup96,WD40,Nup84_Nup100	SEC13	WD40	Affinity Chromatography Technology	Pubmed:20360068	Physical Association	Nup96-WD40
Nup98	A)Nucleoporin2,B)Nup96	A)Nucleoporin2,B)Nup96,WD40,Nup84_Nup100	SEH1L	WD40	Affinity Chromatography Technology	Pubmed:20360068	Physical Association	Nup96-WD40
PDGFRB	A)ig,B)Ig_2,C)I-set,D)Pkinase_Tyr	A)C1-set,IL1,MHC_I,C2-set,IL34,SCF,Flt3_lig,Ig_2,V-set,GP120,MAM,ig,B)SCF,hEGF,C1-set,DUF1954,IL1,Ig_Tie2_1,NGF,C2-set_2,G2F,IL34,LRR_8,PDGF,S_100,ig,CSF-1,I-set,Ig_2,Laminin_G_1,PSI,V-set,Carb_anhydrase,ICAM_N,Ig_3,MHC_I,Pentaxin,fn3,C)C2-set,FGF,SCF,I-set,LRR_8,NGF,Carb_anhydrase,Ig_2,PDGF,Telethonin,CSF-1,IL34,SBP_bac_1,C2-set_2,Ig_3,Pkinase,fn3,V-set,D)Inhibitor_Mig-6, Y_phosphatase,Pkinase_T…	ADRBK1	PH,Pkinase,RGS	Affinity Chromatography Technology	Pubmed:12381737	Physical Association	I-set-Pkinase,Pkinase_Tyr-Pkinase
PDGFRB	A)ig,B)Ig_2,C)I-set,D)Pkinase_Tyr	A)C1-set,IL1,MHC_I,C2-set,IL34,SCF,Flt3_lig,Ig_2,V-set,GP120,MAM,ig,B)SCF,hEGF,C1-set,DUF1954,IL1,Ig_Tie2_1,NGF,C2-set_2,G2F,IL34,LRR_8,PDGF,S_100,ig,CSF-1,I-set,Ig_2,Laminin_G_1,PSI,V-set,Carb_anhydrase,ICAM_N,Ig_3,MHC_I,Pentaxin,fn3,C)C2-set,FGF,SCF,I-set,LRR_8,NGF,Carb_anhydrase,Ig_2,PDGF,Telethonin,CSF-1,IL34,SBP_bac_1,C2-set_2,Ig_3,Pkinase,fn3,V-set,D)Inhibitor_Mig-6, Y_phosphatase,Pkinase_T…	PDGFRB	I-set,Pkinase_Tyr,ig	far western blotting	Pubmed:11046132	Direct Interaction	Pkinase_Tyr-Pkinase_Tyr
PDGFRB	A)ig,B)Ig_2,C)I-set,D)Pkinase_Tyr	A)C1-set,IL1,MHC_I,C2-set,IL34,SCF,Flt3_lig,Ig_2,V-set,GP120,MAM,ig,B)SCF,hEGF,C1-set,DUF1954,IL1,Ig_Tie2_1,NGF,C2-set_2,G2F,IL34,LRR_8,PDGF,S_100,ig,CSF-1,I-set,Ig_2,Laminin_G_1,PSI,V-set,Carb_anhydrase,ICAM_N,Ig_3,MHC_I,Pentaxin,fn3,C)C2-set,FGF,SCF,I-set,LRR_8,NGF,Carb_anhydrase,Ig_2,PDGF,Telethonin,CSF-1,IL34,SBP_bac_1,C2-set_2,Ig_3,Pkinase,fn3,V-set,D)Inhibitor_Mig-6, Y_phosphatase,Pkinase_T…	PIK3R1	RhoGAP,SH2,SH3_2	Affinity Chromatography Technology	Pubmed:10697503	Physical Association	Pkinase_Tyr-SH2
PDGFRB	A)ig,B)Ig_2,C)I-set,D)Pkinase_Tyr	A)C1-set,IL1,MHC_I,C2-set,IL34,SCF,Flt3_lig,Ig_2,V-set,GP120,MAM,ig,B)SCF,hEGF,C1-set,DUF1954,IL1,Ig_Tie2_1,NGF,C2-set_2,G2F,IL34,LRR_8,PDGF,S_100,ig,CSF-1,I-set,Ig_2,Laminin_G_1,PSI,V-set,Carb_anhydrase,ICAM_N,Ig_3,MHC_I,Pentaxin,fn3,C)C2-set,FGF,SCF,I-set,LRR_8,NGF,Carb_anhydrase,Ig_2,PDGF,Telethonin,CSF-1,IL34,SBP_bac_1,C2-set_2,Ig_3,Pkinase,fn3,V-set,D)Inhibitor_Mig-6, Y_phosphatase,Pkinase_T…	PLCG1	C2,EF-hand_like,PI-PLC-X,PI-PLC-Y,SH2,SH3_1	Affinity Chromatography Technology	Pubmed:8443409	Physical Association	Pkinase_Tyr-SH3_1,Pkinase_Tyr-SH2
PDGFRB	A)ig,B)Ig_2,C)I-set,D)Pkinase_Tyr	A)C1-set,IL1,MHC_I,C2-set,IL34,SCF,Flt3_lig,Ig_2,V-set,GP120,MAM,ig,B)SCF,hEGF,C1-set,DUF1954,IL1,Ig_Tie2_1,NGF,C2-set_2,G2F,IL34,LRR_8,PDGF,S_100,ig,CSF-1,I-set,Ig_2,Laminin_G_1,PSI,V-set,Carb_anhydrase,ICAM_N,Ig_3,MHC_I,Pentaxin,fn3,C)C2-set,FGF,SCF,I-set,LRR_8,NGF,Carb_anhydrase,Ig_2,PDGF,Telethonin,CSF-1,IL34,SBP_bac_1,C2-set_2,Ig_3,Pkinase,fn3,V-set,D)Inhibitor_Mig-6, Y_phosphatase,Pkinase_T…	PTPN11	SH2,Y_phosphatase	Two hybrid	Pubmed:11266449	Direct Interaction	Pkinase_Tyr-SH2
PDGFRB	A)ig,B)Ig_2,C)I-set,D)Pkinase_Tyr	A)C1-set,IL1,MHC_I,C2-set,IL34,SCF,Flt3_lig,Ig_2,V-set,GP120,MAM,ig,B)SCF,hEGF,C1-set,DUF1954,IL1,Ig_Tie2_1,NGF,C2-set_2,G2F,IL34,LRR_8,PDGF,S_100,ig,CSF-1,I-set,Ig_2,Laminin_G_1,PSI,V-set,Carb_anhydrase,ICAM_N,Ig_3,MHC_I,Pentaxin,fn3,C)C2-set,FGF,SCF,I-set,LRR_8,NGF,Carb_anhydrase,Ig_2,PDGF,Telethonin,CSF-1,IL34,SBP_bac_1,C2-set_2,Ig_3,Pkinase,fn3,V-set,D)Inhibitor_Mig-6, Y_phosphatase,Pkinase_T…	RASA1	C2,PH,RasGAP,SH2,SH3_1	Affinity Chromatography Technology	Pubmed:10697503	Physical Association	Pkinase_Tyr-SH3_1,Pkinase_Tyr-SH2
PDGFRB	A)ig,B)Ig_2,C)I-set,D)Pkinase_Tyr	A)C1-set,IL1,MHC_I,C2-set,IL34,SCF,Flt3_lig,Ig_2,V-set,GP120,MAM,ig,B)SCF,hEGF,C1-set,DUF1954,IL1,Ig_Tie2_1,NGF,C2-set_2,G2F,IL34,LRR_8,PDGF,S_100,ig,CSF-1,I-set,Ig_2,Laminin_G_1,PSI,V-set,Carb_anhydrase,ICAM_N,Ig_3,MHC_I,Pentaxin,fn3,C)C2-set,FGF,SCF,I-set,LRR_8,NGF,Carb_anhydrase,Ig_2,PDGF,Telethonin,CSF-1,IL34,SBP_bac_1,C2-set_2,Ig_3,Pkinase,fn3,V-set,D)Inhibitor_Mig-6, Y_phosphatase,Pkinase_T…	SHC1	PID,SH2	Affinity Chromatography Technology	Pubmed:8195171	Physical Association	Pkinase_Tyr-SH2
PDGFRB	A)ig,B)Ig_2,C)I-set,D)Pkinase_Tyr	A)C1-set,IL1,MHC_I,C2-set,IL34,SCF,Flt3_lig,Ig_2,V-set,GP120,MAM,ig,B)SCF,hEGF,C1-set,DUF1954,IL1,Ig_Tie2_1,NGF,C2-set_2,G2F,IL34,LRR_8,PDGF,S_100,ig,CSF-1,I-set,Ig_2,Laminin_G_1,PSI,V-set,Carb_anhydrase,ICAM_N,Ig_3,MHC_I,Pentaxin,fn3,C)C2-set,FGF,SCF,I-set,LRR_8,NGF,Carb_anhydrase,Ig_2,PDGF,Telethonin,CSF-1,IL34,SBP_bac_1,C2-set_2,Ig_3,Pkinase,fn3,V-set,D)Inhibitor_Mig-6, Y_phosphatase,Pkinase_T…	VAV1	C1_1,CH,PH,RhoGEF,SH2,SH3_1	Unspecified method	Pubmed:22974441	Direct Interaction	Pkinase_Tyr-SH3_1,Pkinase_Tyr-SH2,Pkinase_Tyr-CH
RUNX1	A)Runt,B)RunxI	A)Runt,CBF_beta,B)_	RUNX1	Runt,RunxI	Affinity Chromatography Technology	Pubmed:15897867	Physical Association	Runt-Runt
RUNX1T1	A)TAFH,B)NHR2,C)zf-MYND	A)_,B)NHR2,C)_	CBFA2T2	NHR2,TAFH,zf-MYND	Affinity Chromatography Technology	Pubmed:15333839	Physical Association	NHR2-NHR2
RUNX1T1	A)TAFH,B)NHR2,C)zf-MYND	A)_,B)NHR2,C)_	CBFA2T3	NHR2,TAFH,zf-MYND	Affinity Chromatography Technology	Pubmed:12242670	Physical Association	NHR2-NHR2
RUNX1T1	A)TAFH,B)NHR2,C)zf-MYND	A)_,B)NHR2,C)_	RUNX1T1	TAFH,NHR2,zf-MYND	Pull Down	Pubmed:11113190	Direct Interaction	NHR2-NHR2
SEPT5	Septin	Septin	SEPT10	Septin	Biochemical Method	Pubmed:22939629	Colocalization	Septin-Septin
SEPT5	Septin	Septin	SEPT11	Septin	Biochemical Method	Pubmed:22939629	Colocalization	Septin-Septin
SEPT5	Septin	Septin	SEPT8	Septin	Pull down	Pubmed:12023038	Direct interaction	Septin-Septin

## Sheet: Sheet6
BCR	A)Bcr-Abl_Oligo,B)RhoGEF,C)PH,D)C2,E)RhoGAP	A)Bcr-Abl_Oligo,B)C1_1,G-alpha,Histone,PH,PH_5,RGS,Ras,RasGEF_N,RhoGEF,SH3_9,C)Arf,BTK, C1_1,CAMSAP_CH,Dynamin_M,IRS,PH,Pkinase,RA,Ras,RhoGEF,SH3_9,Sif,WD40,D)C2,PI-PLC-X,S_100,EF-hand_10, PI-PLC-Y,EF-hand_like,PLA2_B,FGF,SH2,E)Ras,C1_1,RhoGAP	GAB2	PH	RhoGEF-PH,PH-PH
BCR	A)Bcr-Abl_Oligo,B)RhoGEF,C)PH,D)C2,E)RhoGAP	A)Bcr-Abl_Oligo,B)C1_1,G-alpha,Histone,PH,PH_5,RGS,Ras,RasGEF_N,RhoGEF,SH3_9,C)Arf,BTK, C1_1,CAMSAP_CH,Dynamin_M,IRS,PH,Pkinase,RA,Ras,RhoGEF,SH3_9,Sif,WD40,D)C2,PI-PLC-X,S_100,EF-hand_10, PI-PLC-Y,EF-hand_like,PLA2_B,FGF,SH2,E)Ras,C1_1,RhoGAP	RAC1	Ras	RhoGEF-Ras,PH-Ras,RhoGAP-Ras
BCR	A)Bcr-Abl_Oligo,B)RhoGEF,C)PH,D)C2,E)RhoGAP	A)Bcr-Abl_Oligo,B)C1_1,G-alpha,Histone,PH,PH_5,RGS,Ras,RasGEF_N,RhoGEF,SH3_9,C)Arf,BTK, C1_1,CAMSAP_CH,Dynamin_M,IRS,PH,Pkinase,RA,Ras,RhoGEF,SH3_9,Sif,WD40,D)C2,PI-PLC-X,S_100,EF-hand_10, PI-PLC-Y,EF-hand_like,PLA2_B,FGF,SH2,E)Ras,C1_1,RhoGAP	RHOA	Ras	RhoGEF-Ras,PH-Ras,RhoGAP-Ras
BCR-ABL1	GAB2	Activation	Binding	15143164
BCR-ABL1	Rac1	Activation	Transformation	22692505
BCR-ABL1	RhoA	Activation	Transformation	17922031;22692505
